# Supplementary material for: Aqua­(benzamidato-κN)bis­[3,5-difluoro-2-(pyridin-2-yl)phenyl-κC 1]iridium(III) methanol monosolvate
Source: Acta Crystallogr Sect E Struct Rep Online. 2012 Feb 17;68(Pt 3):m310. doi: 10.1107/S1600536812005922 (PMC3297261; doi:10.1107/S1600536812005922)
Supplement: Supplementary file 1 [file e-68-0m310-sup1.cif]

##############################################################################
#                                                                            #
# This CIF contains the data in a paper accepted for publication in          #
# Acta Crystallographica Section E. It conforms to the requirements of       #
# Notes for Authors for Acta Crystallographica Section E, and has been       #
# peer reviewed under the auspices of the IUCr Commission on Journals.       #
#                                                                            #
# Full details of the Crystallographic Information File format               #
# are given in the paper "The Crystallographic Information File (CIF):       #
# a New Standard Archive File for Crystallography" by S. R. Hall, F. H.      #
# Allen and I. D. Brown [Acta Cryst. (1991), A47, 655-685].                  #
#                                                                            #
# The current version of the core CIF dictionary is obtainable from          #
# ftp://ftp.iucr.org/pub/cif_core.dic.                                       #
#                                                                            #
# Software is freely available for graphical display of the structure(s)     #
# in this CIF. For information consult the CIF software page                 #
# http://www.iucr.org/resources/cif/software.                                #
#                                                                            #
# This file may be used for bona fide research purposes within the           #
# scientific community so long as proper attribution is given to the journal # 
# article from which it was obtained.                                        #
#                                                                            #
##############################################################################
data_I
_audit_creation_method     SHELXL-97
_chemical_name_systematic
;
Aqua(benzamidato-\k<i>N</i>)bis[3,5-difluoro-2-(pyridin-2-yl)phenyl-
\k<i>C</i>^1^]iridium(III) methanol monosolvate
;
_chemical_name_common     ?
_chemical_formula_moiety     'C29 H20 F4 Ir N3 O2, C H3 O H'
_chemical_formula_sum     'C30 H24 F4 Ir N3 O3'
_chemical_formula_iupac     '[Ir (C11 H6 F2 N)2 (C7 H6 N O) (H2 O)], C H4 O'
_chemical_formula_weight     742.74
_chemical_melting_point     ?
_symmetry_cell_setting     monoclinic
_symmetry_space_group_name_H-M     'C 2/c'
_symmetry_space_group_name_Hall     '-C 2yc'
loop_
    _symmetry_equiv_pos_as_xyz
    'x, y, z'
    '-x, y, -z+1/2'
    'x+1/2, y+1/2, z'
    '-x+1/2, y+1/2, -z+1/2'
    '-x, -y, -z'
    'x, -y, z-1/2'
    '-x+1/2, -y+1/2, -z'
    'x+1/2, -y+1/2, z-1/2'
_cell_length_a     29.544(4)
_cell_length_b     11.6258(12)
_cell_length_c     20.247(3)
_cell_angle_alpha     90.00
_cell_angle_beta     129.391(2)
_cell_angle_gamma     90.00
_cell_volume     5374.5(12)
_cell_formula_units_Z     8
_cell_measurement_reflns_used     11541
_cell_measurement_theta_min     3.1
_cell_measurement_theta_max     27.5
_cell_measurement_temperature     223(2)
_cell_special_details     ?
_exptl_crystal_description     'block'
_exptl_crystal_colour     'yellow'
_exptl_crystal_size_max     0.34
_exptl_crystal_size_mid     0.25
_exptl_crystal_size_min     0.24
_exptl_crystal_density_diffrn     1.846
_exptl_crystal_density_meas     ?
_exptl_crystal_density_method     'not measured'
_exptl_crystal_F_000     2960
_exptl_absorpt_coefficient_mu     5.039
_exptl_absorpt_correction_type     multi-scan
_exptl_absorpt_process_details     '(REQAB; Jacobson, 1998)'
_exptl_absorpt_correction_T_min     0.2791
_exptl_absorpt_correction_T_max     0.3776
_exptl_special_details     ?
_diffrn_ambient_temperature     223(2)
_diffrn_radiation_type     MoK\a
_diffrn_radiation_wavelength     0.71075
_diffrn_radiation_source     'fine-focus sealed tube'
_diffrn_radiation_monochromator     graphite
_diffrn_measurement_device_type     'Rigaku Saturn'
_diffrn_measurement_method     \w
_diffrn_detector_area_resol_mean     14.63
_diffrn_reflns_number     14977
_diffrn_reflns_av_R_equivalents     0.0313
_diffrn_reflns_av_sigmaI/netI     0.0432
_diffrn_reflns_theta_min     3.20
_diffrn_reflns_theta_max     27.49
_diffrn_reflns_theta_full     27.49
_diffrn_measured_fraction_theta_max     0.992
_diffrn_measured_fraction_theta_full     0.992
_diffrn_reflns_limit_h_min     -38
_diffrn_reflns_limit_h_max     30
_diffrn_reflns_limit_k_min     -15
_diffrn_reflns_limit_k_max     12
_diffrn_reflns_limit_l_min     -21
_diffrn_reflns_limit_l_max     26
_diffrn_standards_number     0
_diffrn_standards_interval_count     .
_diffrn_standards_interval_time     .
_diffrn_standards_decay_%     .
_refine_special_details
;
Refinement of <i>F</i>^2^ against ALL reflections. The weighted <i>R</i>-factor
<i>wR</i> and goodness of fit <i>S</i> are based on <i>F</i>^2^, conventional
<i>R</i>-factors <i>R</i> are based on <i>F</i>, with <i>F</i> set to zero for
negative <i>F</i>^2^. The threshold expression of <i>F</i>^2^ >
\s(<i>F</i>^2^) is used only for calculating <i>R</i>-factors(gt) <i>etc</i>.
and is not relevant to the choice of reflections for refinement.
<i>R</i>-factors based on <i>F</i>^2^ are statistically about twice as large
as those based on <i>F</i>, and <i>R</i>- factors based on ALL data will be
even larger.
;
_reflns_number_total     6122
_reflns_number_gt     5277
_reflns_threshold_expression     I>2\s(I)
_refine_ls_structure_factor_coef     Fsqd
_refine_ls_matrix_type     full
_refine_ls_R_factor_all     0.0567
_refine_ls_R_factor_gt     0.0451
_refine_ls_wR_factor_gt     0.0949
_refine_ls_wR_factor_ref     0.1005
_refine_ls_goodness_of_fit_ref     1.094
_refine_ls_restrained_S_all     1.098
_refine_ls_number_reflns     6122
_refine_ls_number_parameters     392
_refine_ls_number_restraints     4
_refine_ls_hydrogen_treatment     mixed
_refine_ls_weighting_scheme     calc
_refine_ls_weighting_details
        'calc w=1/[\s^2^(Fo^2^)+(0.0407P)^2^+26.4741P] where P=(Fo^2^+2Fc^2^)/3'
_atom_sites_solution_hydrogens     geom
_atom_sites_solution_primary     direct
_atom_sites_solution_secondary     difmap
_refine_ls_shift/su_max     0.002
_refine_ls_shift/su_mean     0.000
_refine_diff_density_max     1.196
_refine_diff_density_min     -1.178
_refine_ls_extinction_method     none
_refine_ls_extinction_coef     ?
loop_
    _atom_type_symbol
    _atom_type_description
    _atom_type_scat_dispersion_real
    _atom_type_scat_dispersion_imag
    _atom_type_scat_source
    'C' 'C' 0.0033 0.0016
                         'International Tables Vol C Tables 4.2.6.8 and 6.1.1.4'
    'H' 'H' 0.0000 0.0000
                         'International Tables Vol C Tables 4.2.6.8 and 6.1.1.4'
    'N' 'N' 0.0061 0.0033
                         'International Tables Vol C Tables 4.2.6.8 and 6.1.1.4'
    'O' 'O' 0.0106 0.0060
                         'International Tables Vol C Tables 4.2.6.8 and 6.1.1.4'
    'Ir' 'Ir' -1.4442 7.9887
                         'International Tables Vol C Tables 4.2.6.8 and 6.1.1.4'
    'F' 'F' 0.0171 0.0103
                         'International Tables Vol C Tables 4.2.6.8 and 6.1.1.4'
_computing_data_collection     'CrystalClear (Rigaku, 2007)'
_computing_cell_refinement     'CrystalClear (Rigaku, 2007)'
_computing_data_reduction     'CrystalClear (Rigaku, 2007)'
_computing_structure_solution     'SHELXS97 (Sheldrick, 2008)'
_computing_structure_refinement     'SHELXL97 (Sheldrick, 2008)'
_computing_molecular_graphics     'SHELXTL (Sheldrick, 2008)'
_computing_publication_material     'SHELXTL (Sheldrick, 2008)'
loop_
    _atom_site_type_symbol
    _atom_site_label
    _atom_site_fract_x
    _atom_site_fract_y
    _atom_site_fract_z
    _atom_site_U_iso_or_equiv
    _atom_site_adp_type
    _atom_site_calc_flag
    _atom_site_refinement_flags
    _atom_site_occupancy
    _atom_site_symmetry_multiplicity
    _atom_site_disorder_assembly
    _atom_site_disorder_group
    Ir Ir1 0.347048(9) 0.650175(18) -0.014534(14) 0.03168(9) Uani d . 1 8 . .
    F F1 0.4503(2) 1.0543(4) 0.0772(3) 0.0836(15) Uani d . 1 8 . .
    F F2 0.3963(8) 0.9191(12) -0.1797(9) 0.054(4) Uani d P 0.50 8 . .
    F F2A 0.4011(16) 0.913(3) -0.175(2) 0.170(12) Uani d P 0.50 8 . .
    F F3 0.438(3) 0.306(5) -0.067(4) 0.073(8) Uani d P 0.50 8 . .
    F F3A 0.451(3) 0.326(5) -0.049(4) 0.089(12) Uani d P 0.50 8 . .
    F F4 0.5660(2) 0.4827(5) 0.2118(4) 0.0969(18) Uani d . 1 8 . .
    O O1 0.22923(18) 0.5920(4) -0.0254(3) 0.0452(11) Uani d . 1 8 . .
    O O2 0.26439(19) 0.7445(4) -0.0750(3) 0.0416(10) Uani d D 1 8 . .
    H H2A 0.279(3) 0.774(6) -0.027(2) 0.050 Uiso d D 1 8 . .
    H H2B 0.249(3) 0.688(4) -0.070(5) 0.050 Uiso d D 1 8 . .
    N N1 0.3828(2) 0.7418(4) 0.0941(3) 0.0371(11) Uani d . 1 8 . .
    N N2 0.3159(2) 0.5635(4) -0.1235(3) 0.0385(11) Uani d . 1 8 . .
    N N3 0.3141(2) 0.5160(4) 0.0160(3) 0.0368(11) Uani d . 1 8 . .
    H H3 0.3352 0.4537 0.0359 0.044 Uiso calc R 1 8 . .
    C C1 0.3830(3) 0.7075(6) 0.1581(4) 0.0487(16) Uani d . 1 8 . .
    H H1 0.3678 0.6348 0.1550 0.058 Uiso calc R 1 8 . .
    C C2 0.4049(3) 0.7770(8) 0.2280(5) 0.063(2) Uani d . 1 8 . .
    H H2 0.4051 0.7507 0.2720 0.076 Uiso calc R 1 8 . .
    C C3 0.4262(3) 0.8823(8) 0.2333(5) 0.063(2) Uani d . 1 8 . .
    H H3A 0.4402 0.9305 0.2801 0.075 Uiso calc R 1 8 . .
    C C4 0.4271(3) 0.9189(6) 0.1684(4) 0.0505(17) Uani d . 1 8 . .
    H H4 0.4421 0.9918 0.1713 0.061 Uiso calc R 1 8 . .
    C C5 0.4058(3) 0.8471(5) 0.1000(4) 0.0402(14) Uani d . 1 8 . .
    C C6 0.4042(3) 0.8707(5) 0.0273(4) 0.0382(13) Uani d . 1 8 . .
    C C7 0.4257(3) 0.9693(6) 0.0165(4) 0.0493(16) Uani d . 1 8 . .
    C C8 0.4244(3) 0.9879(6) -0.0520(5) 0.0551(18) Uani d . 1 8 . .
    H H8 0.4395 1.0551 -0.0575 0.066 Uiso calc R 1 8 . .
    C C9 0.3994(3) 0.9010(7) -0.1115(5) 0.0535(18) Uani d . 1 8 . .
    C C10 0.3775(3) 0.8013(6) -0.1057(4) 0.0411(14) Uani d . 1 8 . .
    H H10 0.3616 0.7445 -0.1482 0.049 Uiso calc R 1 8 . .
    C C11 0.3791(2) 0.7851(5) -0.0359(4) 0.0331(12) Uani d . 1 8 . .
    C C12 0.2627(3) 0.5836(6) -0.1998(4) 0.0524(17) Uani d . 1 8 . .
    H H12 0.2385 0.6403 -0.2034 0.063 Uiso calc R 1 8 . .
    C C13 0.2430(4) 0.5236(7) -0.2718(5) 0.070(2) Uani d . 1 8 . .
    H H13 0.2058 0.5387 -0.3242 0.084 Uiso calc R 1 8 . .
    C C14 0.2788(5) 0.4403(8) -0.2660(6) 0.078(3) Uani d . 1 8 . .
    H H14 0.2661 0.3972 -0.3143 0.093 Uiso calc R 1 8 . .
    C C15 0.3329(4) 0.4215(7) -0.1894(6) 0.069(2) Uani d . 1 8 . .
    H H15 0.3578 0.3667 -0.1856 0.083 Uiso calc R 1 8 . .
    C C16 0.3516(3) 0.4824(6) -0.1166(5) 0.0498(17) Uani d . 1 8 . .
    C C17 0.4074(3) 0.4732(6) -0.0308(5) 0.0468(16) Uani d . 1 8 . .
    C C18 0.4528(4) 0.3966(7) -0.0035(6) 0.063(2) Uani d . 1 8 . .
    C C19 0.5056(4) 0.3973(7) 0.0764(7) 0.072(3) Uani d . 1 8 . .
    H H19 0.5354 0.3450 0.0929 0.086 Uiso calc R 1 8 . .
    C C20 0.5129(3) 0.4784(7) 0.1314(6) 0.065(2) Uani d . 1 8 . .
    C C21 0.4706(3) 0.5553(6) 0.1116(5) 0.0520(17) Uani d . 1 8 . .
    H H21 0.4780 0.6080 0.1527 0.062 Uiso calc R 1 8 . .
    C C22 0.4169(3) 0.5537(5) 0.0303(4) 0.0408(14) Uani d . 1 8 . .
    C C23 0.2672(2) 0.5124(5) 0.0096(4) 0.0353(13) Uani d . 1 8 . .
    C C24 0.2570(3) 0.4127(5) 0.0461(4) 0.0359(13) Uani d . 1 8 . .
    C C25 0.2003(3) 0.3869(6) 0.0129(5) 0.0505(16) Uani d . 1 8 . .
    H H25 0.1690 0.4317 -0.0319 0.061 Uiso calc R 1 8 . .
    C C26 0.1894(4) 0.2950(7) 0.0454(6) 0.065(2) Uani d . 1 8 . .
    H H26 0.1507 0.2774 0.0221 0.078 Uiso calc R 1 8 . .
    C C27 0.2346(4) 0.2312(7) 0.1105(6) 0.063(2) Uani d . 1 8 . .
    H H27 0.2271 0.1691 0.1321 0.076 Uiso calc R 1 8 . .
    C C28 0.2916(4) 0.2567(7) 0.1455(5) 0.062(2) Uani d . 1 8 . .
    H H28 0.3227 0.2124 0.1908 0.075 Uiso calc R 1 8 . .
    C C29 0.3025(3) 0.3481(6) 0.1133(5) 0.0506(17) Uani d . 1 8 . .
    H H29 0.3413 0.3661 0.1376 0.061 Uiso calc R 1 8 . .
    O O3 0.44588(19) 0.2099(4) 0.2396(3) 0.0543(12) Uani d D 1 8 . .
    C C30 0.4370(5) 0.2603(9) 0.1702(7) 0.0543(12) Uani d PD 0.589(11) 8 A 1
    C C30A 0.4817(6) 0.2785(10) 0.2269(12) 0.0543(12) Uani d PD 0.411(11) 8 . 2
loop_
    _atom_site_aniso_label
    _atom_site_aniso_U_11
    _atom_site_aniso_U_22
    _atom_site_aniso_U_33
    _atom_site_aniso_U_12
    _atom_site_aniso_U_13
    _atom_site_aniso_U_23
    Ir1 0.03266(13) 0.03359(13) 0.03432(13) 0.00037(10) 0.02386(11) 0.00088(10)
    F1 0.097(4) 0.068(3) 0.087(3) -0.037(3) 0.059(3) -0.021(3)
    F2 0.087(10) 0.054(6) 0.046(6) -0.033(7) 0.054(7) -0.011(5)
    F2A 0.18(3) 0.22(3) 0.18(2) -0.02(2) 0.15(2) 0.03(2)
    F3 0.10(2) 0.048(10) 0.11(2) -0.003(11) 0.09(2) -0.026(12)
    F3A 0.10(2) 0.07(2) 0.11(2) 0.010(16) 0.07(2) -0.021(15)
    F4 0.047(3) 0.089(4) 0.114(4) 0.020(3) 0.032(3) 0.024(3)
    O1 0.038(2) 0.042(2) 0.063(3) 0.004(2) 0.035(2) 0.006(2)
    O2 0.037(2) 0.046(3) 0.047(2) 0.004(2) 0.029(2) 0.009(2)
    N1 0.033(3) 0.044(3) 0.034(3) 0.002(2) 0.021(2) -0.001(2)
    N2 0.045(3) 0.039(3) 0.043(3) -0.009(2) 0.033(3) -0.001(2)
    N3 0.039(3) 0.035(3) 0.043(3) 0.002(2) 0.029(2) 0.003(2)
    C1 0.053(4) 0.059(4) 0.040(3) -0.005(3) 0.033(3) -0.002(3)
    C2 0.061(5) 0.081(6) 0.051(4) -0.013(4) 0.037(4) -0.018(4)
    C3 0.051(4) 0.089(6) 0.046(4) -0.005(4) 0.031(4) -0.023(4)
    C4 0.044(4) 0.050(4) 0.056(4) -0.007(3) 0.031(3) -0.013(3)
    C5 0.030(3) 0.045(3) 0.040(3) 0.005(3) 0.020(3) -0.002(3)
    C6 0.033(3) 0.039(3) 0.039(3) 0.002(3) 0.021(3) -0.001(3)
    C7 0.040(3) 0.046(4) 0.054(4) -0.013(3) 0.026(3) -0.010(3)
    C8 0.051(4) 0.052(4) 0.068(5) -0.011(3) 0.040(4) 0.002(4)
    C9 0.061(4) 0.060(4) 0.056(4) -0.010(4) 0.045(4) 0.005(4)
    C10 0.046(4) 0.045(3) 0.045(3) -0.003(3) 0.035(3) 0.004(3)
    C11 0.027(3) 0.036(3) 0.038(3) 0.005(2) 0.022(3) 0.005(3)
    C12 0.057(4) 0.055(4) 0.043(4) -0.014(4) 0.031(4) -0.003(3)
    C13 0.093(6) 0.065(5) 0.045(4) -0.033(5) 0.041(5) -0.011(4)
    C14 0.121(8) 0.071(6) 0.065(5) -0.043(6) 0.070(6) -0.036(5)
    C15 0.106(7) 0.061(5) 0.084(6) -0.014(5) 0.082(6) -0.017(5)
    C16 0.072(5) 0.042(4) 0.068(5) -0.010(3) 0.059(4) -0.007(3)
    C17 0.051(4) 0.047(4) 0.070(4) 0.002(3) 0.051(4) 0.002(3)
    C18 0.081(6) 0.045(4) 0.108(7) 0.003(4) 0.081(6) -0.003(5)
    C19 0.057(5) 0.058(5) 0.113(8) 0.023(4) 0.060(6) 0.024(5)
    C20 0.040(4) 0.059(5) 0.081(6) 0.009(4) 0.032(4) 0.021(4)
    C21 0.040(4) 0.050(4) 0.065(4) -0.001(3) 0.033(4) 0.003(4)
    C22 0.040(3) 0.037(3) 0.062(4) 0.000(3) 0.040(3) 0.005(3)
    C23 0.035(3) 0.037(3) 0.036(3) -0.007(3) 0.024(3) -0.008(3)
    C24 0.047(3) 0.032(3) 0.041(3) -0.005(3) 0.034(3) -0.003(3)
    C25 0.051(4) 0.052(4) 0.056(4) -0.007(3) 0.037(4) -0.004(3)
    C26 0.090(6) 0.051(4) 0.091(6) -0.026(5) 0.075(6) -0.017(5)
    C27 0.104(7) 0.044(4) 0.077(5) -0.013(4) 0.073(6) -0.002(4)
    C28 0.087(6) 0.057(4) 0.057(4) 0.007(4) 0.053(5) 0.013(4)
    C29 0.057(4) 0.052(4) 0.050(4) 0.002(3) 0.038(4) 0.005(3)
    O3 0.036(2) 0.031(2) 0.092(3) 0.0002(17) 0.038(2) -0.017(2)
    C30 0.036(2) 0.031(2) 0.092(3) 0.0002(17) 0.038(2) -0.017(2)
    C30A 0.036(2) 0.031(2) 0.092(3) 0.0002(17) 0.038(2) -0.017(2)
_geom_special_details
;
All e.s.d.'s (except the e.s.d. in the dihedral angle between two l.s. planes)
are estimated using the full covariance matrix. The cell e.s.d.'s are taken
into account individually in the estimation of e.s.d.'s in distances, angles
and torsion angles; correlations between e.s.d.'s in cell parameters are only
used when they are defined by crystal symmetry. An approximate (isotropic)
treatment of cell e.s.d.'s is used for estimating e.s.d.'s involving l.s.
planes.
;
loop_
    _geom_bond_atom_site_label_1
    _geom_bond_atom_site_label_2
    _geom_bond_site_symmetry_2
    _geom_bond_distance
    _geom_bond_publ_flag
    Ir1 C22 . 1.991(6) ?
    Ir1 C11 . 2.016(6) ?
    Ir1 N1 . 2.035(5) ?
    Ir1 N2 . 2.038(5) ?
    Ir1 N3 . 2.127(5) ?
    Ir1 O2 . 2.207(4) ?
    F1 C7 . 1.371(8) ?
    F2 C9 . 1.340(15) ?
    F2A C9 . 1.33(3) ?
    F3 C18 . 1.49(4) ?
    F3A C18 . 1.21(5) ?
    F4 C20 . 1.368(9) ?
    O1 C23 . 1.268(7) ?
    O2 H2A . 0.854(10) ?
    O2 H2B . 0.849(10) ?
    N1 C1 . 1.353(8) ?
    N1 C5 . 1.368(8) ?
    N2 C12 . 1.353(8) ?
    N2 C16 . 1.353(8) ?
    N3 C23 . 1.309(7) ?
    N3 H3 . 0.8700 ?
    C1 C2 . 1.382(10) ?
    C1 H1 . 0.9400 ?
    C2 C3 . 1.350(12) ?
    C2 H2 . 0.9400 ?
    C3 C4 . 1.397(10) ?
    C3 H3A . 0.9400 ?
    C4 C5 . 1.380(9) ?
    C4 H4 . 0.9400 ?
    C5 C6 . 1.470(9) ?
    C6 C7 . 1.392(9) ?
    C6 C11 . 1.404(8) ?
    C7 C8 . 1.379(10) ?
    C8 C9 . 1.374(10) ?
    C8 H8 . 0.9400 ?
    C9 C10 . 1.367(9) ?
    C10 C11 . 1.397(8) ?
    C10 H10 . 0.9400 ?
    C12 C13 . 1.370(10) ?
    C12 H12 . 0.9400 ?
    C13 C14 . 1.383(13) ?
    C13 H13 . 0.9400 ?
    C14 C15 . 1.364(13) ?
    C14 H14 . 0.9400 ?
    C15 C16 . 1.395(10) ?
    C15 H15 . 0.9400 ?
    C16 C17 . 1.454(10) ?
    C17 C18 . 1.398(10) ?
    C17 C22 . 1.429(9) ?
    C18 C19 . 1.360(12) ?
    C19 C20 . 1.368(12) ?
    C19 H19 . 0.9400 ?
    C20 C21 . 1.374(10) ?
    C21 C22 . 1.383(9) ?
    C21 H21 . 0.9400 ?
    C23 C24 . 1.504(8) ?
    C24 C29 . 1.379(9) ?
    C24 C25 . 1.384(9) ?
    C25 C26 . 1.397(10) ?
    C25 H25 . 0.9400 ?
    C26 C27 . 1.356(12) ?
    C26 H26 . 0.9400 ?
    C27 C28 . 1.382(11) ?
    C27 H27 . 0.9400 ?
    C28 C29 . 1.388(10) ?
    C28 H28 . 0.9400 ?
    C29 H29 . 0.9400 ?
    O3 C30 . 1.387(9) ?
    O3 C30A . 1.472(9) ?
loop_
    _geom_angle_atom_site_label_1
    _geom_angle_atom_site_label_2
    _geom_angle_atom_site_label_3
    _geom_angle_site_symmetry_1
    _geom_angle_site_symmetry_3
    _geom_angle
    _geom_angle_publ_flag
    C22 Ir1 C11 . . 92.5(2) ?
    C22 Ir1 N1 . . 97.2(2) ?
    C11 Ir1 N1 . . 80.3(2) ?
    C22 Ir1 N2 . . 80.8(2) ?
    C11 Ir1 N2 . . 95.9(2) ?
    N1 Ir1 N2 . . 175.72(19) ?
    C22 Ir1 N3 . . 89.3(2) ?
    C11 Ir1 N3 . . 175.3(2) ?
    N1 Ir1 N3 . . 95.12(19) ?
    N2 Ir1 N3 . . 88.66(18) ?
    C22 Ir1 O2 . . 174.2(2) ?
    C11 Ir1 O2 . . 90.00(19) ?
    N1 Ir1 O2 . . 88.38(18) ?
    N2 Ir1 O2 . . 93.72(19) ?
    N3 Ir1 O2 . . 88.65(17) ?
    Ir1 O2 H2A . . 90(5) ?
    Ir1 O2 H2B . . 92(5) ?
    H2A O2 H2B . . 95(7) ?
    C1 N1 C5 . . 118.7(5) ?
    C1 N1 Ir1 . . 124.4(4) ?
    C5 N1 Ir1 . . 116.8(4) ?
    C12 N2 C16 . . 120.2(6) ?
    C12 N2 Ir1 . . 123.3(5) ?
    C16 N2 Ir1 . . 116.5(4) ?
    C23 N3 Ir1 . . 130.2(4) ?
    C23 N3 H3 . . 114.9 ?
    Ir1 N3 H3 . . 114.9 ?
    N1 C1 C2 . . 121.5(7) ?
    N1 C1 H1 . . 119.3 ?
    C2 C1 H1 . . 119.3 ?
    C3 C2 C1 . . 120.3(7) ?
    C3 C2 H2 . . 119.9 ?
    C1 C2 H2 . . 119.9 ?
    C2 C3 C4 . . 119.2(7) ?
    C2 C3 H3A . . 120.4 ?
    C4 C3 H3A . . 120.4 ?
    C5 C4 C3 . . 119.4(7) ?
    C5 C4 H4 . . 120.3 ?
    C3 C4 H4 . . 120.3 ?
    N1 C5 C4 . . 120.9(6) ?
    N1 C5 C6 . . 112.4(5) ?
    C4 C5 C6 . . 126.7(6) ?
    C7 C6 C11 . . 118.1(6) ?
    C7 C6 C5 . . 125.6(6) ?
    C11 C6 C5 . . 116.3(5) ?
    F1 C7 C8 . . 116.6(6) ?
    F1 C7 C6 . . 119.2(6) ?
    C8 C7 C6 . . 124.1(6) ?
    C9 C8 C7 . . 115.0(6) ?
    C9 C8 H8 . . 122.5 ?
    C7 C8 H8 . . 122.5 ?
    F2A C9 F2 . . 6(2) ?
    F2A C9 C10 . . 118.9(16) ?
    F2 C9 C10 . . 119.5(8) ?
    F2A C9 C8 . . 116.3(16) ?
    F2 C9 C8 . . 115.9(8) ?
    C10 C9 C8 . . 124.6(7) ?
    C9 C10 C11 . . 119.1(6) ?
    C9 C10 H10 . . 120.4 ?
    C11 C10 H10 . . 120.4 ?
    C10 C11 C6 . . 119.0(5) ?
    C10 C11 Ir1 . . 127.1(5) ?
    C6 C11 Ir1 . . 113.8(4) ?
    N2 C12 C13 . . 121.9(8) ?
    N2 C12 H12 . . 119.1 ?
    C13 C12 H12 . . 119.1 ?
    C12 C13 C14 . . 118.7(8) ?
    C12 C13 H13 . . 120.6 ?
    C14 C13 H13 . . 120.6 ?
    C15 C14 C13 . . 119.4(7) ?
    C15 C14 H14 . . 120.3 ?
    C13 C14 H14 . . 120.3 ?
    C14 C15 C16 . . 120.8(8) ?
    C14 C15 H15 . . 119.6 ?
    C16 C15 H15 . . 119.6 ?
    N2 C16 C15 . . 119.0(7) ?
    N2 C16 C17 . . 113.2(6) ?
    C15 C16 C17 . . 127.8(7) ?
    C18 C17 C22 . . 117.6(7) ?
    C18 C17 C16 . . 126.5(7) ?
    C22 C17 C16 . . 115.9(6) ?
    F3A C18 C19 . . 112(3) ?
    F3A C18 C17 . . 124(3) ?
    C19 C18 C17 . . 123.7(8) ?
    F3A C18 F3 . . 11(5) ?
    C19 C18 F3 . . 121(3) ?
    C17 C18 F3 . . 115(3) ?
    C18 C19 C20 . . 116.3(7) ?
    C18 C19 H19 . . 121.9 ?
    C20 C19 H19 . . 121.9 ?
    C19 C20 F4 . . 117.6(7) ?
    C19 C20 C21 . . 124.5(8) ?
    F4 C20 C21 . . 117.9(8) ?
    C20 C21 C22 . . 118.8(7) ?
    C20 C21 H21 . . 120.6 ?
    C22 C21 H21 . . 120.6 ?
    C21 C22 C17 . . 119.1(6) ?
    C21 C22 Ir1 . . 127.5(5) ?
    C17 C22 Ir1 . . 113.4(5) ?
    O1 C23 N3 . . 122.5(5) ?
    O1 C23 C24 . . 117.1(5) ?
    N3 C23 C24 . . 120.4(5) ?
    C29 C24 C25 . . 118.9(6) ?
    C29 C24 C23 . . 122.1(6) ?
    C25 C24 C23 . . 119.0(6) ?
    C24 C25 C26 . . 120.5(7) ?
    C24 C25 H25 . . 119.8 ?
    C26 C25 H25 . . 119.8 ?
    C27 C26 C25 . . 119.8(8) ?
    C27 C26 H26 . . 120.1 ?
    C25 C26 H26 . . 120.1 ?
    C26 C27 C28 . . 120.6(7) ?
    C26 C27 H27 . . 119.7 ?
    C28 C27 H27 . . 119.7 ?
    C27 C28 C29 . . 119.7(8) ?
    C27 C28 H28 . . 120.2 ?
    C29 C28 H28 . . 120.2 ?
    C24 C29 C28 . . 120.5(7) ?
    C24 C29 H29 . . 119.7 ?
    C28 C29 H29 . . 119.7 ?
    C30 O3 C30A . . 44.6(8) ?
    C30A C30A O3 2_655 . 111(2) ?
loop_
    _geom_torsion_atom_site_label_1
    _geom_torsion_atom_site_label_2
    _geom_torsion_atom_site_label_3
    _geom_torsion_atom_site_label_4
    _geom_torsion_site_symmetry_1
    _geom_torsion_site_symmetry_2
    _geom_torsion_site_symmetry_3
    _geom_torsion_site_symmetry_4
    _geom_torsion
    _geom_torsion_publ_flag
    C22 Ir1 N1 C1 . . . . -86.8(5) ?
    O2 Ir1 N1 C1 . . . . 91.6(5) ?
loop_
    _geom_hbond_atom_site_label_D
    _geom_hbond_atom_site_label_H
    _geom_hbond_atom_site_label_A
    _geom_hbond_site_symmetry_A
    _geom_hbond_distance_DH
    _geom_hbond_distance_HA
    _geom_hbond_distance_DA
    _geom_hbond_angle_DHA
    O2 H2B N3 . 0.849(10) 2.54(6) 3.029(7) 117(6)
    O2 H2B O1 . 0.849(10) 1.74(3) 2.560(6) 161(7)
    O2 H2A N1 . 0.854(10) 2.45(6) 2.960(6) 119(6)
    O2 H2A O1 7_565 0.854(10) 1.97(4) 2.700(7) 142(6)
data_global
_journal_date_recd_electronic     2011-11-21
_journal_date_accepted     2012-02-10
_journal_name_full     'Acta Crystallographica, Section E'
_journal_year     2012
_journal_volume     68
_journal_issue      3
_journal_page_first     m310
_journal_page_last     m310
_journal_paper_category     QM
_journal_paper_doi     10.1107/S1600536812005922
_journal_coeditor_code     BR2185
_publ_contact_author_name     'Yuqiang Ding'
_publ_contact_author_address
;
School of Chemical and Material Engineering, Jiangnan University, Wuxi 214122,
Jiangsu Province, People's Republic of China
;
_publ_contact_author_email     'yding@jiangnan.edu.cn'
_publ_contact_author_fax     '+86-510-85917763'
_publ_contact_author_phone     '+86-510-85917763'
_publ_section_title
;\
Aqua(benzamidato-\k<i>N</i>)bis[3,5-difluoro-2-(pyridin-2-yl)phenyl-\
\k<i>C</i>^1^]iridium(III) methanol monosolvate
;
loop_
    _publ_author_name
    _publ_author_footnote
    _publ_author_address
    'Zhang, Songlin' .
;
School of Chemical and Material Engineering, Jiangnan University, Wuxi 214122,
Jiangsu Province, People's Republic of China
;
    'Wu, Feng' .
;
School of Chemical and Material Engineering, Jiangnan University, Wuxi 214122,
Jiangsu Province, People's Republic of China
;
    'Ding, Yuqiang' .
;
School of Chemical and Material Engineering, Jiangnan University, Wuxi 214122,
Jiangsu Province, People's Republic of China
;
