# Supplementary material for: Aqua­(benzamidato-κN)bis­[3,5-difluoro-2-(pyridin-2-yl)phenyl-κC 1]iridium(III) methanol monosolvate
Source: Acta Crystallogr Sect E Struct Rep Online. 2012 Feb 17;68(Pt 3):m310. doi: 10.1107/S1600536812005922 (PMC3297261; doi:10.1107/S1600536812005922)
Supplement: Supplementary file 2 [file e-68-0m310-Isup2.hkl]

# 
# h,k,l, Fc-squared, Fo-squared, sigma(Fo-squared) and status flag 
# 
data_I
_shelx_title '  wufeng-4-13-1a' 
_shelx_refln_list_code          4 
_shelx_F_calc_maximum      724.76 
_exptl_crystal_F_000      2960.00 
_reflns_d_resolution_high  0.7699 
 
loop_ 
 _symmetry_equiv_pos_as_xyz 
 'x, y, z' 
 '-x, y, -z+1/2' 
 'x+1/2, y+1/2, z' 
 '-x+1/2, y+1/2, -z+1/2' 
 '-x, -y, -z' 
 'x, -y, z-1/2' 
 '-x+1/2, -y+1/2, -z' 
 'x+1/2, -y+1/2, z-1/2' 
 
_cell_length_a    29.5444 
_cell_length_b    11.6258 
_cell_length_c    20.2467 
_cell_angle_alpha  90.000 
_cell_angle_beta  129.391 
_cell_angle_gamma  90.000 
 
_shelx_F_squared_multiplier     1.000 
 
loop_ 
 _refln_index_h 
 _refln_index_k 
 _refln_index_l 
 _refln_F_squared_calc 
 _refln_F_squared_meas 
 _refln_F_squared_sigma 
 _refln_observed_status 
   4   0   0   148767.98   146393.77   2495.40 o 
   6   0   0     5214.55     6734.15    862.19 o 
   8   0   0      374.37     1411.21    251.89 o 
  10   0   0   182471.52   192286.22   2714.15 o 
  12   0   0    68682.88    67335.28   1205.34 o 
  14   0   0    38866.68    38232.48   1041.16 o 
  16   0   0    47721.60    46941.73   1327.38 o 
  18   0   0      352.01      779.11    216.00 o 
  20   0   0    42978.39    48438.54   1479.20 o 
  22   0   0    16469.38    15748.59   1121.67 o 
  24   0   0    11556.16    13172.13   1742.09 o 
  26   0   0    26943.77    26421.91   2393.55 o 
  28   0   0     2469.22     2240.05    465.40 o 
   3   1   0   137622.42   140469.23   1133.14 o 
   5   1   0   127000.90   132784.31    936.61 o 
   7   1   0   160934.16   171885.64   1002.35 o 
   9   1   0    50350.78    48932.94    625.76 o 
  11   1   0    10209.54    10100.49    345.82 o 
  13   1   0    52998.70    52863.60    628.68 o 
  15   1   0     3209.75     3308.88    231.61 o 
  17   1   0    13157.88    13943.89    492.49 o 
  19   1   0     8647.69     9353.74    527.91 o 
  21   1   0     2399.97     2097.17    176.05 o 
  23   1   0    14004.28    14405.68    828.26 o 
  25   1   0     1396.30     2151.58    396.58 o 
  27   1   0     2613.29     2199.67    570.80 o 
  29   1   0     4150.25     4928.75    677.72 o 
   0   2   0     1422.03      492.02    103.84 o 
   2   2   0    17425.40    11332.81    500.88 o 
   6   2   0    24755.05    22405.03    522.69 o 
   8   2   0    27190.74    26690.38    625.44 o 
  10   2   0    10074.30     9481.37    317.60 o 
  12   2   0     8576.31     9428.85    281.50 o 
  14   2   0      869.32     1119.11    149.89 o 
  16   2   0     4264.69     4406.14    301.92 o 
  18   2   0     2722.69     2872.63    291.02 o 
  20   2   0     7541.83     7609.56    481.69 o 
  22   2   0     2916.08     3002.15    372.77 o 
  24   2   0       72.65      467.38    138.32 o 
  26   2   0     1046.56     1412.48    352.71 o 
  28   2   0      845.34     1043.67    221.50 o 
   1   3   0    25684.07    22867.53    655.07 o 
   3   3   0   114511.16   107858.85   1220.48 o 
   5   3   0     5900.97     5712.30    295.12 o 
   7   3   0   178702.28   187384.80   1117.72 o 
   9   3   0   112341.43   114470.74   1164.01 o 
  11   3   0    52292.40    51688.09    594.13 o 
  13   3   0   100217.52   101272.49   1272.50 o 
  15   3   0     2746.93     3085.64    239.28 o 
  17   3   0    43214.02    43409.93    795.23 o 
  19   3   0    40787.27    43401.58   1200.11 o 
  21   3   0      535.84      799.68    170.00 o 
  23   3   0    27527.06    28740.97   1206.60 o 
  25   3   0     7551.67     6609.94    529.44 o 
  27   3   0     8875.22     7853.06    956.19 o 
  29   3   0     6375.96     5391.83   1564.66 o 
   0   4   0    33855.92    26368.28    883.28 o 
   2   4   0    13028.48    12947.28    346.43 o 
   4   4   0    81181.98    74311.20    957.18 o 
   6   4   0   134827.17   132898.08   1279.97 o 
   8   4   0     2191.46     2389.36    199.40 o 
  10   4   0    58717.02    53914.45    695.00 o 
  12   4   0    24044.39    25317.80    482.38 o 
  14   4   0    21075.95    21587.38    619.21 o 
  16   4   0    68643.49    71779.52   1416.47 o 
  18   4   0       35.53      356.42    128.60 o 
  20   4   0    40768.54    39829.68    975.18 o 
  22   4   0     6217.04     6603.19   1224.42 o 
  24   4   0     2305.02     1981.50    259.62 o 
  26   4   0     8027.49     7845.58   1470.73 o 
  28   4   0      145.33      207.51    319.20 o 
   1   5   0     3368.41     2124.02    182.00 o 
   3   5   0     1083.96     1464.71    123.52 o 
   5   5   0     1924.30     1535.71    136.94 o 
   7   5   0     6932.91     6271.06    347.26 o 
   9   5   0     1457.89     1749.58    172.31 o 
  11   5   0      193.32      333.82    109.77 o 
  13   5   0     1852.43     2285.06    184.80 o 
  15   5   0      112.64      333.72    135.86 o 
  17   5   0      104.27      112.11     93.14 o 
  19   5   0       17.52      321.82    212.26 o 
  21   5   0        2.36       86.29     93.48 o 
  23   5   0      712.03      479.81    311.35 o 
  25   5   0      391.44      327.07    270.81 o 
  27   5   0       38.38      307.78    448.01 o 
   0   6   0    31043.05    26952.43    792.37 o 
   2   6   0     1483.02     1530.22    156.65 o 
   4   6   0    88592.57    84417.93    897.56 o 
   6   6   0   102946.80   102886.23   1897.54 o 
   8   6   0      247.96      726.17    139.85 o 
  10   6   0    64251.21    65054.77   1195.46 o 
  12   6   0    17708.38    16906.14    482.12 o 
  14   6   0    25041.67    26591.09   1108.52 o 
  16   6   0    33518.95    32682.01   1388.80 o 
  18   6   0      641.91      811.55    193.58 o 
  20   6   0    21328.88    22138.32    822.38 o 
  22   6   0     6380.43     7385.36    871.78 o 
  24   6   0     2790.69     3221.28    663.93 o 
  26   6   0     7166.95     8308.44   1313.80 o 
   1   7   0    54758.29    55568.61    912.50 o 
   3   7   0   112468.73   111937.83   1395.22 o 
   5   7   0      427.17      392.01    128.18 o 
   7   7   0    71993.18    69779.15   1094.85 o 
   9   7   0    51531.57    50398.30    853.24 o 
  11   7   0    19378.88    18851.42    556.63 o 
  13   7   0    47161.59    47541.93    976.34 o 
  15   7   0      786.11      923.67    185.71 o 
  17   7   0    16238.37    18037.86   1015.41 o 
  19   7   0    25493.69    26733.49   1256.00 o 
  21   7   0     1438.25      940.99    398.43 o 
  23   7   0    17484.06    18605.51    971.02 o 
  25   7   0     2032.60     2402.90    453.40 o 
   0   8   0    12394.09    10957.43    651.44 o 
   2   8   0     4856.47     5078.06    323.14 o 
   4   8   0     3193.34     2717.32    183.28 o 
   6   8   0     2527.19     2614.62    195.22 o 
   8   8   0     2004.31     1711.47    146.04 o 
  10   8   0     2449.78     2015.11    187.32 o 
  12   8   0     4412.16     3925.58    287.90 o 
  14   8   0     4215.09     3832.12    248.86 o 
  16   8   0     4195.47     4117.26    494.85 o 
  18   8   0       79.84      277.11     77.06 o 
  20   8   0     2634.45     3369.17    596.22 o 
  22   8   0      794.02     1523.85    502.08 o 
  24   8   0      409.86      174.90    347.00 o 
   1   9   0    11250.32    10616.32    498.66 o 
   3   9   0    33369.78    32452.93    619.98 o 
   5   9   0       15.59      243.59    134.13 o 
   7   9   0    10668.90    10028.69    457.84 o 
   9   9   0    10585.05    10754.63    443.41 o 
  11   9   0      950.97      873.08    154.15 o 
  13   9   0    10347.35    10099.68    557.33 o 
  15   9   0      686.66      780.65    143.59 o 
  17   9   0    10329.20    10911.93   1167.40 o 
  19   9   0     4066.78     4663.20    742.90 o 
  21   9   0      222.33      579.78    364.23 o 
  23   9   0     2975.09     3850.01    676.14 o 
   0  10   0    42553.13    42752.88   1352.21 o 
   2  10   0     7123.57     7161.60    467.37 o 
   4  10   0    31296.89    29781.16    768.65 o 
   6  10   0    39439.98    41466.52    820.17 o 
   8  10   0      571.58      453.25    192.22 o 
  10  10   0    33430.55    33289.41   1121.40 o 
  12  10   0     8000.79     7456.34    381.55 o 
  14  10   0    10881.85    10391.95    944.93 o 
  16  10   0    28015.54    26820.66   1621.32 o 
  18  10   0       49.37      976.89    577.72 o 
  20  10   0    11683.11    11136.68   1199.63 o 
  22  10   0     4241.66     3261.66    553.94 o 
   1  11   0     3768.05     3004.16    257.85 o 
   3  11   0    14992.54    14585.49    742.75 o 
   5  11   0       73.56      409.46    170.84 o 
   7  11   0     9265.46    10041.61    671.54 o 
   9  11   0     3167.83     2923.80    440.13 o 
  11  11   0      898.87      786.56    242.29 o 
  13  11   0     8380.76     8644.10   1052.24 o 
  15  11   0      557.05      690.78    551.40 o 
  17  11   0     3778.26     3346.34    571.54 o 
  19  11   0     1946.40     2450.58    505.94 o 
   0  12   0     4203.76     3101.63    929.40 o 
   2  12   0     3553.94     3295.12    530.39 o 
   4  12   0      363.21      290.28    180.76 o 
   6  12   0     1051.40      966.09    180.62 o 
   8  12   0      461.59      556.31    180.47 o 
  10  12   0     2907.87     2228.20    483.61 o 
  12  12   0     1517.73     1547.69    466.93 o 
  14  12   0      768.38      820.12    569.69 o 
  16  12   0     1451.21     1625.39    458.26 o 
   1  13   0     6638.27     6996.35    602.49 o 
   3  13   0    23875.04    25599.44   1353.39 o 
   5  13   0     1503.14     1845.37    300.83 o 
   7  13   0    11905.62    12809.97    512.23 o 
   9  13   0     7196.88     7310.41    670.48 o 
  11  13   0     3358.47     3837.80    540.09 o 
  13  13   0    10182.25     9785.30   1451.86 o 
  15  13   0      677.00      974.35    413.28 o 
   0  14   0    11633.20    11647.38   1257.40 o 
   2  14   0     1429.20     1600.86    433.00 o 
   4  14   0     6931.90     7406.16   1323.02 o 
   6  14   0     6935.84     7335.62   1103.06 o 
   8  14   0       92.24      688.19    509.01 o 
  10  14   0     6073.19     7332.40    852.47 o 
   1  15   0      163.28      436.63    236.08 o 
   3  15   0       14.91      124.53    229.71 o 
 -29   1   1     2081.84     1441.22    285.61 o 
 -27   1   1    11557.76     9335.20    922.74 o 
 -25   1   1    17073.16    17366.25   1052.50 o 
 -23   1   1       16.85      267.66    113.29 o 
 -21   1   1    17357.42    16657.65   1735.21 o 
 -19   1   1    13124.84    13537.52    611.81 o 
 -17   1   1    26356.09    27057.27    865.52 o 
 -15   1   1    64910.59    66622.53    913.89 o 
 -13   1   1     2360.46     3055.29    199.59 o 
 -11   1   1    38330.88    32918.04    469.41 o 
  -9   1   1   153025.05   173944.22   1439.63 o 
  -7   1   1    21088.20    20490.57    504.07 o 
  -5   1   1   421247.03   386593.44   4099.38 o 
   3   1   1    66638.95    74721.23    834.05 o 
   5   1   1   137103.80   133108.70    847.25 o 
   7   1   1     3581.70     4395.29    162.68 o 
   9   1   1    57244.92    53107.94    672.91 o 
  11   1   1    80636.87    87890.05    888.84 o 
  13   1   1     2595.31     2973.02    287.26 o 
  15   1   1    65648.48    69451.96    991.58 o 
  17   1   1    15185.34    14860.09   1052.86 o 
  19   1   1     2352.10     2214.92    281.98 o 
  21   1   1    22353.52    23130.92   1358.48 o 
  23   1   1     1368.97     1070.14    340.19 o 
  25   1   1    12054.73     9992.50   1281.42 o 
  27   1   1     5985.12     7036.09   1464.41 o 
 -30   2   1     2036.19     1962.88    704.63 o 
 -28   2   1    16429.32    15900.65   1227.45 o 
 -26   2   1     1729.91      818.69    488.84 o 
 -24   2   1    20607.13    21677.90   1830.12 o 
 -22   2   1    24111.88    25133.56    707.20 o 
 -20   2   1     5892.46     5396.98    435.50 o 
 -18   2   1    46109.15    49237.08    779.47 o 
 -16   2   1    19226.73    18674.77    489.97 o 
 -14   2   1    27445.67    26596.82    533.03 o 
 -12   2   1   143989.83   146925.30   1556.94 o 
 -10   2   1     6559.16     7795.05    260.63 o 
  -8   2   1   374788.81   385694.31   2876.37 o 
  -6   2   1    34220.35    32630.13    767.89 o 
  -4   2   1   300408.63   316354.81   1981.15 o 
  -2   2   1   173605.13   170999.86   3392.50 o 
   0   2   1     3665.90     3703.53    145.81 o 
   2   2   1    78693.87    76167.22   1250.58 o 
   4   2   1   133670.78   134532.80    801.93 o 
   6   2   1    26960.90    25648.09    610.30 o 
   8   2   1   245563.28   260147.44   2404.92 o 
  10   2   1    10391.74     9027.60    291.55 o 
  12   2   1    33194.02    31459.82    610.18 o 
  14   2   1    59098.39    58440.17    971.38 o 
  16   2   1    13389.50    12617.43    490.39 o 
  18   2   1    59502.00    59387.82   1354.07 o 
  20   2   1     8635.34     7961.77   1058.67 o 
  22   2   1    12533.20    12063.90    919.83 o 
  24   2   1    20561.60    21042.69    743.27 o 
  26   2   1       17.93      845.76    441.25 o 
  28   2   1    11510.58    13111.66   1338.02 o 
 -29   3   1      267.23      460.81    176.36 o 
 -27   3   1      133.45      162.20    261.37 o 
 -25   3   1     3805.82     3513.49    436.90 o 
 -23   3   1      972.33     1018.64    177.48 o 
 -21   3   1      424.70      534.22    163.48 o 
 -19   3   1     3029.29     3237.48    285.29 o 
 -17   3   1     2497.48     2412.53    211.18 o 
 -15   3   1    42456.44    42129.15    734.55 o 
 -13   3   1     8045.48     8205.12    435.73 o 
 -11   3   1    36949.02    37570.22    605.65 o 
  -9   3   1    10572.11    13113.29    429.82 o 
  -7   3   1      242.39      177.26     82.17 o 
  -5   3   1      478.58      859.31    115.69 o 
  -3   3   1     8133.06     8631.44    317.72 o 
  -1   3   1    28574.03    31791.18    432.91 o 
   1   3   1    24007.36    20212.18    504.89 o 
   3   3   1      503.78      484.78     82.19 o 
   5   3   1    20927.66    19352.95    460.86 o 
   7   3   1    20598.67    20171.66    586.60 o 
   9   3   1     1647.92     2096.17    156.02 o 
  11   3   1     3867.95     3760.78    296.56 o 
  13   3   1        0.30      216.81     77.13 o 
  15   3   1    16096.93    15629.37    551.75 o 
  17   3   1      716.98     1110.95    151.93 o 
  19   3   1      268.15      388.13    151.36 o 
  21   3   1     3608.31     3353.25    264.35 o 
  23   3   1      194.40      515.98    115.58 o 
  25   3   1     2095.59     2154.89    439.22 o 
  27   3   1      400.01      257.62    330.93 o 
 -28   4   1     3979.48     3741.30   1056.18 o 
 -26   4   1      556.56      702.73    295.47 o 
 -24   4   1     8249.68     8662.66    846.87 o 
 -22   4   1     8048.73     7723.19    532.45 o 
 -20   4   1      601.50      836.76    180.78 o 
 -18   4   1    18846.20    19161.00   1750.38 o 
 -16   4   1    21150.13    21729.27    645.86 o 
 -14   4   1    42437.07    43427.59    882.67 o 
 -12   4   1    51576.40    51643.79    396.66 o 
 -10   4   1    10012.55    10091.67    379.73 o 
  -8   4   1    35122.16    31959.36    542.50 o 
  -6   4   1    80349.62    75220.12   1046.36 o 
  -4   4   1    26924.04    22583.41    604.27 o 
  -2   4   1    51871.28    49979.98    605.45 o 
   0   4   1      163.29      458.06     99.98 o 
   2   4   1    37682.98    34845.07    780.85 o 
   4   4   1    76159.55    73025.55   1071.74 o 
   6   4   1    20040.43    17066.89    452.75 o 
   8   4   1    39922.99    39016.86    840.67 o 
  10   4   1      102.75       77.73     68.52 o 
  12   4   1    32474.28    32203.16    749.60 o 
  14   4   1    25797.03    26360.06    631.11 o 
  16   4   1     1159.50     1277.96    140.78 o 
  18   4   1    23993.27    24032.94    543.29 o 
  20   4   1     4303.92     5103.90    587.67 o 
  22   4   1     5306.82     4759.81    591.80 o 
  24   4   1     7210.48     8329.78    647.86 o 
  26   4   1      406.12      482.68    216.82 o 
 -27   5   1     2920.26     6808.22   1090.32 o 
 -25   5   1    15172.34    16174.39    788.12 o 
 -23   5   1       66.72      351.80    180.86 o 
 -21   5   1    46226.68    49363.66   1617.15 o 
 -19   5   1    28954.05    28282.69    945.47 o 
 -17   5   1    22675.19    22447.02   1143.63 o 
 -15   5   1    98526.88   104581.38   1473.45 o 
 -13   5   1     2479.87     2485.09    168.11 o 
 -11   5   1   112108.82   118522.90   1503.49 o 
  -9   5   1    68460.20    67359.81    793.18 o 
  -7   5   1    10309.98     7985.13    307.04 o 
  -5   5   1   202308.64   198936.48   1922.17 o 
  -3   5   1    42879.77    41920.10    543.90 o 
  -1   5   1    97462.48    94662.55    969.23 o 
   1   5   1    68150.76    62004.18    724.54 o 
   3   5   1     2048.17     1831.50    191.09 o 
   5   5   1   171481.08   170932.47   1639.68 o 
   7   5   1    48708.76    46577.32    883.99 o 
   9   5   1    66445.61    69204.91   1055.07 o 
  11   5   1    97299.38    94490.63   2089.49 o 
  13   5   1       23.87      164.75    127.18 o 
  15   5   1    57020.34    58215.42   1175.59 o 
  17   5   1    44234.70    45019.30    783.21 o 
  19   5   1    17932.17    18556.16    936.02 o 
  21   5   1    29557.61    30152.99   1270.97 o 
  23   5   1       93.47      247.69    315.39 o 
  25   5   1     4903.74     5123.16    956.17 o 
  27   5   1     5278.18     5163.12    736.98 o 
 -26   6   1      497.56      -98.26    335.69 o 
 -24   6   1     9292.49     9519.79    590.17 o 
 -22   6   1     3725.69     3957.95    679.14 o 
 -20   6   1     4235.65     3984.13    461.59 o 
 -18   6   1    18581.32    18117.53    845.88 o 
 -16   6   1     6869.59     5990.36    327.84 o 
 -14   6   1     9373.53     9223.62    346.85 o 
 -12   6   1    24701.31    22632.50    580.68 o 
 -10   6   1      259.26      573.98    120.69 o 
  -8   6   1    39026.06    39678.01    843.53 o 
  -6   6   1    27259.64    24908.23    407.08 o 
  -4   6   1    11282.03    10900.76    267.91 o 
  -2   6   1    27040.22    22272.56    631.62 o 
   0   6   1     8793.05    10854.47    339.37 o 
   2   6   1    40502.39    39590.00    525.64 o 
   4   6   1    30820.05    29158.02    414.08 o 
   6   6   1    27179.61    25929.47    554.82 o 
   8   6   1    35398.99    30926.94    579.36 o 
  10   6   1     4971.12     5165.13    194.00 o 
  12   6   1    37852.06    38175.59    920.25 o 
  14   6   1     9702.93     9601.40    566.73 o 
  16   6   1     3764.74     3777.21    366.42 o 
  18   6   1     9044.07    10484.54    810.97 o 
  20   6   1     4858.34     4121.65    505.92 o 
  22   6   1     1673.97     1348.69    319.15 o 
  24   6   1     4656.82     4530.00    691.94 o 
  26   6   1       37.73       67.97    457.15 o 
 -27   7   1      160.87      554.83    471.21 o 
 -25   7   1     1593.36     1543.46    411.70 o 
 -23   7   1      536.82      638.35    208.61 o 
 -21   7   1     4525.65     4050.22    423.23 o 
 -19   7   1     1499.95     1663.78    331.35 o 
 -17   7   1       77.03      463.21    163.65 o 
 -15   7   1     2787.23     2755.26    242.52 o 
 -13   7   1       65.77      225.19     88.16 o 
 -11   7   1     7851.91     7126.84    288.02 o 
  -9   7   1     6270.39     6108.10    242.52 o 
  -7   7   1     5106.24     5217.70    248.20 o 
  -5   7   1     8723.40     7987.80    260.56 o 
  -3   7   1      141.86      -41.92    103.73 o 
  -1   7   1     4840.12     3532.65    217.63 o 
   1   7   1    10182.81    10165.56    424.09 o 
   3   7   1      299.29      426.37    138.04 o 
   5   7   1    13857.64    14188.48    393.66 o 
   7   7   1     8255.02     7913.14    268.44 o 
   9   7   1       84.55      299.90    175.17 o 
  11   7   1     6157.62     6521.84    309.76 o 
  13   7   1      375.42      439.30    114.64 o 
  15   7   1     8107.30     7923.52    387.81 o 
  17   7   1       45.32      374.62    154.94 o 
  19   7   1      488.25      430.32     90.84 o 
  21   7   1      970.91      983.87    412.70 o 
  23   7   1      289.57      964.15    556.21 o 
  25   7   1      849.51     1253.23    503.77 o 
 -26   8   1      245.57     1011.67    520.32 o 
 -24   8   1     9741.03    12286.84   1354.08 o 
 -22   8   1    11659.13    11525.81    814.89 o 
 -20   8   1      762.61     1256.10    439.45 o 
 -18   8   1    30047.69    35026.67   1354.19 o 
 -16   8   1      826.13     1150.20    197.46 o 
 -14   8   1    30802.30    28728.33    655.89 o 
 -12   8   1    47373.50    47413.33    985.77 o 
 -10   8   1      244.76      575.82    161.60 o 
  -8   8   1    74255.16    72338.95   1421.89 o 
  -6   8   1    16171.34    15192.97    452.73 o 
  -4   8   1    19792.00    18937.71    575.45 o 
  -2   8   1    78847.10    74141.73   1179.86 o 
   0   8   1     3568.71     3643.49    265.47 o 
   2   8   1    78093.70    79004.52   1084.73 o 
   4   8   1    52695.71    52642.75    781.19 o 
   6   8   1    10364.42     9300.02    526.04 o 
   8   8   1    64056.51    64618.29   1000.48 o 
  10   8   1      506.14      647.18    130.83 o 
  12   8   1    43398.79    43512.07   1191.56 o 
  14   8   1    24960.11    25321.88    872.45 o 
  16   8   1      411.44      320.73    119.76 o 
  18   8   1    12583.83    14658.45   1529.23 o 
  20   8   1     4046.91     2712.70    584.80 o 
  22   8   1     5653.99     6171.14    996.03 o 
  24   8   1     8123.94     8961.49   1468.67 o 
 -23   9   1        8.22      616.15    401.97 o 
 -21   9   1    14250.09    13075.19    852.20 o 
 -19   9   1     6324.90     6382.76    524.28 o 
 -17   9   1     2633.76     2653.89    303.86 o 
 -15   9   1    13285.00    14276.03    690.39 o 
 -13   9   1      338.10      526.86    206.28 o 
 -11   9   1    38874.18    37491.61    739.30 o 
  -9   9   1    26160.20    25188.92   1510.14 o 
  -7   9   1     8540.51     8749.71    383.65 o 
  -5   9   1    44267.02    45529.56    866.64 o 
  -3   9   1     5318.04     5178.29    322.20 o 
  -1   9   1    34321.20    33461.12    682.35 o 
   1   9   1    40110.74    39182.56    731.53 o 
   3   9   1     2965.63     2682.33    234.87 o 
   5   9   1    21866.97    21516.41    555.79 o 
   7   9   1     9034.53     8646.78    586.36 o 
   9   9   1     7175.70     6585.04    450.45 o 
  11   9   1    34472.92    35492.20    819.08 o 
  13   9   1      794.44      726.69    141.36 o 
  15   9   1    18241.25    17548.17    762.46 o 
  17   9   1     5137.32     6621.22    976.73 o 
  19   9   1     2568.36     1716.78    485.54 o 
  21   9   1     6137.08     6571.21   1010.30 o 
 -22  10   1      242.58     1223.26    589.24 o 
 -20  10   1        2.61      269.62    358.37 o 
 -18  10   1       56.26      855.06    592.57 o 
 -16  10   1      102.67      -55.09     96.08 o 
 -14  10   1      191.50      427.68    137.81 o 
 -12  10   1       21.18      145.95    120.71 o 
 -10  10   1       44.90      108.68    220.68 o 
  -8  10   1       35.35        9.54    124.85 o 
  -6  10   1      491.67      655.10    185.35 o 
  -4  10   1     1106.72     1319.50    209.76 o 
  -2  10   1     1002.86      611.22    158.34 o 
   0  10   1      101.57      294.19    105.33 o 
   2  10   1        2.22      245.92    109.65 o 
   4  10   1      473.64      249.66     94.57 o 
   6  10   1      481.01      492.40    181.06 o 
   8  10   1        1.85      274.57    295.13 o 
  10  10   1      851.82      882.72    194.53 o 
  12  10   1       86.79      255.19    126.89 o 
  14  10   1        7.02       82.01    109.99 o 
  16  10   1      385.51      448.01    354.98 o 
  18  10   1      128.86      511.70    511.12 o 
  20  10   1        5.89     1088.74    525.50 o 
 -21  11   1     4874.79     5513.82    780.00 o 
 -19  11   1     4843.04     5600.14    927.31 o 
 -17  11   1     3923.35     4573.82    613.45 o 
 -15  11   1    15457.17    15469.11    760.60 o 
 -13  11   1      185.49      118.42     92.58 o 
 -11  11   1    14422.48    14381.27   1020.08 o 
  -9  11   1    11467.43    11061.76    601.58 o 
  -7  11   1     3980.76     3515.17    544.69 o 
  -5  11   1    30376.72    31653.70    943.33 o 
  -3  11   1     6508.06     6691.56    725.92 o 
  -1  11   1    20874.48    21820.75    543.35 o 
   1  11   1    16478.58    16018.74    774.79 o 
   3  11   1       27.02      414.80    226.54 o 
   5  11   1    21639.27    22250.24    884.49 o 
   7  11   1     5854.24     5723.85    805.44 o 
   9  11   1     8405.82     7646.70    707.99 o 
  11  11   1    13899.29    16246.46    776.81 o 
  13  11   1       46.95      334.26    331.57 o 
  15  11   1    10428.83    10065.02    741.79 o 
  17  11   1     5102.41     4907.19    622.65 o 
  19  11   1     3872.44     2404.01    423.75 o 
 -18  12   1     9592.70     9460.98   1386.11 o 
 -16  12   1     2422.00     1654.41    551.72 o 
 -14  12   1     8362.32     8624.95    742.79 o 
 -12  12   1    19495.48    21413.49   1268.53 o 
 -10  12   1      906.97     1093.78    492.09 o 
  -8  12   1    25571.65    25555.96   1638.60 o 
  -6  12   1     8867.06     8405.55   1299.13 o 
  -4  12   1     2047.59     1895.67    293.30 o 
  -2  12   1    31481.03    34026.95   1338.19 o 
   0  12   1      321.97      408.56    227.82 o 
   2  12   1    26333.73    27574.06   1429.98 o 
   4  12   1    10005.26     9504.70    987.69 o 
   6  12   1     3542.39     3169.89    547.87 o 
   8  12   1    17797.40    21962.07    897.85 o 
  10  12   1      965.64     1061.78    532.42 o 
  12  12   1    12929.58    14479.64    949.41 o 
  14  12   1     9046.23     9619.76   1310.57 o 
  16  12   1      285.24      518.63    438.39 o 
 -15  13   1      754.05     1165.54    485.33 o 
 -13  13   1       20.91      480.57    310.48 o 
 -11  13   1      434.05      262.11    282.89 o 
  -9  13   1     2122.04     1949.25    431.86 o 
  -7  13   1       30.72      345.25    208.94 o 
  -5  13   1     2759.90     3256.01    567.10 o 
  -3  13   1     1548.42     1396.32    314.19 o 
  -1  13   1      770.05     1003.69    454.09 o 
   1  13   1     1266.72     1479.40    299.07 o 
   3  13   1      487.75      573.87    238.09 o 
   5  13   1     2659.25     2946.66    323.04 o 
   7  13   1      463.10      462.40    347.50 o 
   9  13   1      105.95      157.51    315.55 o 
  11  13   1     1153.93     1314.33    420.74 o 
  13  13   1       23.88      246.58    271.68 o 
 -10  14   1       38.34       25.95    255.08 o 
  -8  14   1     5075.17     5335.48    673.81 o 
  -6  14   1     1592.66     1648.83    408.53 o 
  -4  14   1     3615.77     3363.37    995.74 o 
  -2  14   1     2632.76     2072.07    528.35 o 
   0  14   1      519.55      592.04    216.05 o 
   2  14   1     3571.11     3708.61    324.95 o 
   4  14   1     1813.54     2067.36    385.09 o 
   8  14   1     5074.69     5732.33    806.27 o 
  10  14   1      215.36     1136.31    402.50 o 
  -3  15   1      875.99     1226.37    378.77 o 
  -1  15   1     5836.81     6491.24    610.31 o 
   1  15   1     9213.26     9984.79   1446.89 o 
 -30   0   2    10201.72     7100.04   1934.65 o 
 -28   0   2      222.13      403.77    261.06 o 
 -26   0   2    41609.63    39443.03   2612.06 o 
 -24   0   2    10243.18    10082.51   1107.21 o 
 -22   0   2     1462.09     1875.49    281.01 o 
 -20   0   2    63767.20    62546.83   1544.80 o 
 -18   0   2     1312.02     1855.20    377.87 o 
 -16   0   2   109015.54   112668.31   2150.92 o 
 -14   0   2    91791.45   100076.91   1415.67 o 
 -12   0   2    14016.88    16502.10    747.07 o 
 -10   0   2   174516.31   167311.19   1628.95 o 
  -8   0   2    42579.83    47501.65   1015.16 o 
  -6   0   2   115273.11   116564.55   1811.52 o 
   2   0   2   171954.64   192949.67   1487.06 o 
   4   0   2    46559.95    47717.33   1136.89 o 
   6   0   2   233067.25   253041.03   1993.54 o 
   8   0   2      154.64      205.88    125.47 o 
  10   0   2   101575.55    94536.27   2966.19 o 
  12   0   2    59734.51    57021.74   1148.11 o 
  14   0   2     6848.41     7481.00    600.71 o 
  16   0   2    69902.63    73910.71   1661.11 o 
  18   0   2      146.74      262.77     96.41 o 
  20   0   2    27476.62    26725.68   3505.12 o 
  22   0   2    15211.16    15139.38   3318.22 o 
  24   0   2     2120.54     2325.26    551.40 o 
  26   0   2    18704.36    19640.38   1935.92 o 
 -31   1   2      421.87      366.26    108.85 o 
 -29   1   2     4203.33     3700.95    572.86 o 
 -27   1   2     5934.55     4914.84    773.60 o 
 -25   1   2     1942.95     1734.62    336.36 o 
 -23   1   2     6286.90     6958.09   1054.92 o 
 -21   1   2    11429.99    11540.56    719.44 o 
 -19   1   2    17956.30    17958.23    602.37 o 
 -17   1   2    28558.69    28874.16    635.00 o 
 -15   1   2     1281.75     1576.27    244.95 o 
 -13   1   2    30783.55    30109.42    426.66 o 
 -11   1   2    42524.26    44613.63    733.17 o 
  -9   1   2    23679.86    26138.34    628.25 o 
  -7   1   2   229363.75   237477.52   1673.37 o 
  -5   1   2       72.20      193.41     73.43 o 
   1   1   2    12524.38    12143.52    333.84 o 
   3   1   2   108487.91   112081.75   1154.87 o 
   5   1   2      452.69      301.57     76.90 o 
   7   1   2    27687.63    24725.54    618.48 o 
   9   1   2    39470.52    37896.28    514.71 o 
  11   1   2     2818.42     3630.75    289.81 o 
  13   1   2    32237.82    32336.58    616.28 o 
  15   1   2    11587.19    11414.72    521.09 o 
  17   1   2    11970.13    13124.66    820.39 o 
  19   1   2     8392.01     7468.52    547.15 o 
  21   1   2      569.79      679.89    239.02 o 
  23   1   2    10692.10    10889.67    442.22 o 
  25   1   2     1965.71     1759.72    300.35 o 
  27   1   2     1017.93     1152.11    362.17 o 
 -30   2   2      924.61     1318.70    242.87 o 
 -28   2   2        1.52      507.09    189.04 o 
 -26   2   2     3530.87     2759.79    347.54 o 
 -24   2   2     2184.54     1915.49    236.08 o 
 -22   2   2     8019.58     7991.47    586.10 o 
 -20   2   2      443.46      817.31    227.88 o 
 -18   2   2      458.71      759.43    132.54 o 
 -16   2   2     9406.79    10696.74    523.78 o 
 -14   2   2     9853.91    10790.98    529.89 o 
 -12   2   2     7232.57     7540.29    331.87 o 
 -10   2   2    16309.72    16576.25    413.08 o 
  -8   2   2    39947.50    41658.93    627.92 o 
  -6   2   2    66449.68    69634.77    815.46 o 
  -4   2   2    10344.69    10443.72    440.58 o 
  -2   2   2    87678.15    95211.11   1466.03 o 
   0   2   2     5923.86     3781.96    213.14 o 
   2   2   2     6187.27     9885.84   1135.78 o 
   4   2   2     9976.99     9910.56    255.03 o 
   6   2   2     5941.47     7678.11    434.78 o 
   8   2   2     3423.28     4015.75    199.24 o 
  10   2   2    30221.42    29944.72    465.09 o 
  12   2   2     9620.33     9339.48    304.57 o 
  14   2   2     1257.11     1497.61    141.10 o 
  16   2   2     1074.30     1056.39    138.96 o 
  18   2   2      480.49      731.51    157.25 o 
  20   2   2     5833.55     5321.83    640.72 o 
  22   2   2     2495.47     2762.18    336.48 o 
  24   2   2       13.79      274.96    397.88 o 
  26   2   2     1151.67      861.11    316.00 o 
 -29   3   2     8706.11     7767.94   1038.24 o 
 -27   3   2    12358.35    12848.98   2153.32 o 
 -25   3   2     2189.63     2208.07    286.56 o 
 -23   3   2    36628.75    39024.11   1545.87 o 
 -21   3   2     2102.32     1967.17    211.92 o 
 -19   3   2    37041.48    39446.50    656.68 o 
 -17   3   2    70841.83    70887.88   1258.14 o 
 -15   3   2     2680.53     3220.84    306.89 o 
 -13   3   2   187294.69   198776.28   1803.37 o 
 -11   3   2   125996.77   136300.56   1352.60 o 
  -9   3   2   179636.06   192911.98   1683.32 o 
  -7   3   2    95035.67    93504.37    678.17 o 
  -5   3   2      117.70       52.10     80.76 o 
  -3   3   2    86118.71    82859.09   1063.54 o 
  -1   3   2   141972.20   141297.25   1016.97 o 
   1   3   2   114338.93   113089.38    947.91 o 
   3   3   2    69582.63    66648.74   1051.61 o 
   5   3   2      790.76     1413.38    158.03 o 
   7   3   2    88417.98    90128.50    964.94 o 
   9   3   2   162927.80   167378.19   1495.87 o 
  11   3   2     6997.20     7113.97    323.57 o 
  13   3   2    89047.96    91570.52   1217.37 o 
  15   3   2     6807.67     6732.60    380.15 o 
  17   3   2    15057.67    15730.31    645.59 o 
  19   3   2    45023.20    45622.30   1541.10 o 
  21   3   2        4.51      287.10    116.61 o 
  23   3   2    19963.82    20023.06   3001.66 o 
  25   3   2     4607.43     4652.99    505.84 o 
  27   3   2     4564.88     4147.43    619.37 o 
 -30   4   2     5412.04     4401.62   1168.87 o 
 -28   4   2        9.21      503.70    172.58 o 
 -26   4   2     6095.50     8121.86    885.05 o 
 -24   4   2     8551.84     7837.95    620.55 o 
 -22   4   2    10676.53    10976.87    763.67 o 
 -20   4   2    71665.46    73348.42   1806.50 o 
 -18   4   2     1327.02     1045.17    155.37 o 
 -16   4   2    60879.11    62273.79    878.57 o 
 -14   4   2    24499.07    21595.09    515.68 o 
 -12   4   2    18749.38    17424.19    388.76 o 
 -10   4   2   114276.17   118017.46   1236.95 o 
  -8   4   2    16846.46    15596.71    429.04 o 
  -6   4   2    63077.42    59917.48    724.22 o 
  -4   4   2    56529.02    52842.10    622.13 o 
  -2   4   2      243.69      111.94     61.43 o 
   0   4   2   148224.19   152933.52   1408.73 o 
   2   4   2    12824.65    10849.30    284.96 o 
   4   4   2    34177.65    31418.47    417.85 o 
   6   4   2   109518.35   101089.70   1082.64 o 
   8   4   2     1244.59     1505.53    242.76 o 
  10   4   2    74996.61    75630.91   1052.22 o 
  12   4   2    11220.39    10913.80    375.85 o 
  14   4   2    21668.84    21185.58    748.92 o 
  16   4   2    33306.90    32980.23    870.48 o 
  18   4   2     4295.18     4579.30    537.29 o 
  20   4   2    19913.37    20958.14    997.57 o 
  22   4   2     7370.25     7639.26    635.97 o 
  24   4   2     1265.60     1399.63    393.67 o 
  26   4   2     4793.65     6063.21    761.98 o 
 -29   5   2      151.00       33.51    354.46 o 
 -27   5   2     1222.39      752.89    281.62 o 
 -25   5   2      189.78      315.94    116.28 o 
 -23   5   2      295.01      491.01    135.35 o 
 -21   5   2     6033.58     5570.14    379.62 o 
 -19   5   2      298.09      353.46    215.74 o 
 -17   5   2      354.40      353.28    119.43 o 
 -15   5   2     1079.56     1418.01    181.69 o 
 -13   5   2      743.33      698.30    198.66 o 
 -11   5   2     5071.69     5607.70    222.16 o 
  -9   5   2     1111.31     1299.67    141.84 o 
  -7   5   2     3924.07     3984.06    413.21 o 
  -5   5   2    20644.66    20235.04    537.61 o 
  -3   5   2     2138.57     2231.74    234.67 o 
  -1   5   2     2621.10     1507.12    151.84 o 
   1   5   2        7.93       91.73     89.56 o 
   3   5   2     6966.55     6799.49    384.98 o 
   5   5   2      882.98      843.53     92.11 o 
   7   5   2     1789.82     2009.80    155.54 o 
   9   5   2        0.04      133.83     54.84 o 
  11   5   2      217.82      484.32    134.81 o 
  13   5   2      352.97      353.03     80.68 o 
  15   5   2     4284.87     4764.44    284.27 o 
  17   5   2      467.00      559.83    143.24 o 
  19   5   2     1156.47     1034.02    207.63 o 
  21   5   2      777.87      557.27    286.72 o 
  23   5   2      163.02      376.50    310.80 o 
  25   5   2      353.92      856.12    342.62 o 
 -28   6   2       60.61     1106.44    495.79 o 
 -26   6   2     8910.29     9688.50   1046.69 o 
 -24   6   2     9427.60     8910.31    890.08 o 
 -22   6   2     8194.50     7535.48   1104.58 o 
 -20   6   2    38034.19    42146.11   1473.76 o 
 -18   6   2      904.85      963.38    143.20 o 
 -16   6   2    29767.22    29993.16    832.29 o 
 -14   6   2    21537.57    20685.90    636.76 o 
 -12   6   2     2870.93     2697.19    254.50 o 
 -10   6   2    55517.20    52089.33    554.88 o 
  -8   6   2     7020.46     5778.01    203.92 o 
  -6   6   2    73457.23    66307.55    699.82 o 
  -4   6   2    64768.04    66048.11    693.28 o 
  -2   6   2      161.85      269.75    106.55 o 
   0   6   2   115738.98   119463.52   1119.61 o 
   2   6   2    23706.65    21102.63    385.38 o 
   4   6   2   101870.73    98453.33   1076.23 o 
   6   6   2    67182.69    65257.78    872.47 o 
   8   6   2     6350.39     6050.10    229.22 o 
  10   6   2    33332.09    34203.46    503.86 o 
  12   6   2    35991.48    34933.33    586.51 o 
  14   6   2    12683.66    12306.78    535.81 o 
  16   6   2    41031.44    41720.68    941.29 o 
  18   6   2      105.47      358.31    228.79 o 
  20   6   2     6660.09     6767.94    821.76 o 
  22   6   2     3700.70     3002.56    483.53 o 
  24   6   2      621.64      634.65    384.53 o 
 -27   7   2     8661.63     7372.62   2304.43 o 
 -25   7   2     1959.61     1778.72    525.18 o 
 -23   7   2    26625.89    28565.56   1840.64 o 
 -21   7   2     5092.95     5071.36    643.69 o 
 -19   7   2    13998.08    16477.10    840.47 o 
 -17   7   2    32254.36    32935.49    894.53 o 
 -15   7   2      600.41      961.37    194.71 o 
 -13   7   2    61912.13    62264.63   1109.77 o 
 -11   7   2    18113.46    16937.07    534.32 o 
  -9   7   2    11505.33    10627.60    449.15 o 
  -7   7   2    80366.04    77379.18   1203.68 o 
  -5   7   2      852.02     1016.01    163.35 o 
  -3   7   2    85191.43    80933.48   1019.60 o 
  -1   7   2    37620.81    33557.76    653.14 o 
   1   7   2    11144.25     8705.88    308.54 o 
   3   7   2   194560.33   204767.88   2208.45 o 
   5   7   2    37398.03    37541.43    661.18 o 
   7   7   2    90613.45    91086.43   1206.96 o 
   9   7   2    43817.80    42095.51    658.21 o 
  11   7   2    15436.31    14090.88    495.48 o 
  13   7   2    35789.29    34239.83    849.25 o 
  15   7   2     9685.28     9831.42    508.29 o 
  17   7   2     7050.29     7215.03    712.13 o 
  19   7   2    14406.40    16427.24    888.25 o 
  21   7   2        6.33      414.87    321.84 o 
  23   7   2     9422.85    10260.48   1528.55 o 
 -26   8   2     1654.59     1841.94    395.74 o 
 -22   8   2       44.03      373.82    163.72 o 
 -20   8   2     2227.87     2218.64    270.28 o 
 -18   8   2       18.85      231.01    113.92 o 
 -16   8   2     3534.03     3157.26    279.24 o 
 -14   8   2     6622.55     6194.55    430.60 o 
 -12   8   2      204.95      404.85    110.87 o 
 -10   8   2     1746.70     1728.41    165.76 o 
  -8   8   2     4037.91     4016.36    243.95 o 
  -6   8   2     8076.39     7400.45    353.53 o 
  -4   8   2     1427.67     1494.86    183.54 o 
  -2   8   2     7376.65     6550.89    266.42 o 
   0   8   2    14360.51    13957.43    533.14 o 
   2   8   2     4903.50     4641.65    327.45 o 
   4   8   2     5833.25     5638.58    327.11 o 
   6   8   2     3934.19     3602.94    324.58 o 
   8   8   2       55.39      170.26     97.19 o 
  10   8   2     2536.66     2136.69    297.03 o 
  12   8   2     3996.84     3582.18    266.48 o 
  14   8   2      205.77       95.09     84.33 o 
  16   8   2     4978.65     4924.68   1072.03 o 
  18   8   2      513.78      104.60    348.22 o 
  20   8   2     1838.97     1496.05    468.73 o 
  22   8   2      240.37      487.65    374.06 o 
 -25   9   2      980.31     1238.53    514.61 o 
 -23   9   2     5599.36     4554.79    551.66 o 
 -21   9   2      186.28      314.58    111.66 o 
 -19   9   2     3487.07     3521.04    582.08 o 
 -17   9   2    15191.72    15230.78    973.40 o 
 -15   9   2      673.30      837.77    176.24 o 
 -13   9   2    13373.80    14138.40    637.73 o 
 -11   9   2     2357.80     1958.38    213.75 o 
  -9   9   2     7353.87     6955.83    383.95 o 
  -7   9   2    25202.90    25326.79   1168.86 o 
  -5   9   2     1576.52     1523.66    248.21 o 
  -3   9   2    17738.75    17886.17    666.67 o 
  -1   9   2    16412.58    13218.20    637.17 o 
   1   9   2     2385.01     1829.69    191.27 o 
   3   9   2    39057.22    40034.04    690.19 o 
   5   9   2     1271.27     1335.98    156.97 o 
   7   9   2    14775.22    14744.69    771.03 o 
   9   9   2     4551.88     4477.16    277.56 o 
  11   9   2      504.27      190.71    362.12 o 
  13   9   2    11528.13    11659.33   1143.87 o 
  15   9   2      173.22      169.46    353.40 o 
  17   9   2     5510.92     4126.60    690.09 o 
  19   9   2     2911.28     3829.45    577.03 o 
  21   9   2       61.00      573.70    345.36 o 
 -22  10   2     4262.88     4776.69    577.67 o 
 -20  10   2    16852.47    18509.04    942.80 o 
 -18  10   2      162.48      474.06    177.53 o 
 -16  10   2    28512.04    27951.91   1633.45 o 
 -14  10   2    22334.89    24132.64    892.66 o 
 -12  10   2     3434.78     3260.98    383.12 o 
 -10  10   2    47115.54    49858.05   1148.74 o 
  -8  10   2     4919.37     3806.64    326.90 o 
  -6  10   2    25690.05    25445.51    502.42 o 
  -4  10   2    65423.40    66635.61   1427.33 o 
  -2  10   2     2390.57     2351.85    235.13 o 
   0  10   2    48333.75    51233.06   1126.47 o 
   2  10   2     1486.61     1212.00    168.36 o 
   4  10   2    17578.72    16299.87    743.83 o 
   6  10   2    33291.05    35175.89    893.66 o 
   8  10   2      180.31      252.83    137.31 o 
  10  10   2    31088.24    30987.86   1085.79 o 
  12  10   2    18330.53    16491.04   1227.48 o 
  14  10   2     4085.33     3753.28    645.38 o 
  16  10   2    15579.79    17544.63    921.87 o 
  18  10   2      101.70      -10.84    351.92 o 
  20  10   2     9880.14    10908.56   1673.59 o 
 -21  11   2      374.17     1070.61    431.68 o 
 -19  11   2     1094.63     1183.67    464.55 o 
 -17  11   2     7143.69     7867.52    739.09 o 
 -15  11   2      637.59     1211.91    303.63 o 
 -13  11   2    14975.29    15899.77    746.43 o 
 -11  11   2     3536.87     3427.83    525.25 o 
  -9  11   2     3834.51     3998.46    351.95 o 
  -7  11   2     7466.29     8036.74    561.15 o 
  -5  11   2       86.33      284.83    111.54 o 
  -3  11   2    13867.28    13006.53    830.51 o 
  -1  11   2     5390.83     5180.88    527.61 o 
   1  11   2     1268.28     1245.70    181.40 o 
   3  11   2    13208.38    13406.74    786.58 o 
   5  11   2      590.49      716.47    229.57 o 
   7  11   2     8846.24     8933.75    730.29 o 
   9  11   2     5607.96     5808.35   1213.03 o 
  11  11   2      146.20      319.62    309.53 o 
  13  11   2     6069.98     6581.63    726.72 o 
  15  11   2      860.69      398.85    321.00 o 
  17  11   2     1392.91      944.76    341.14 o 
 -18  12   2        7.03       43.13    297.48 o 
 -16  12   2     1357.41     1063.52    540.67 o 
 -14  12   2     2119.20     2206.27    330.06 o 
 -12  12   2      171.56      407.42    191.02 o 
 -10  12   2     4779.70     4664.23    629.23 o 
  -8  12   2     1511.82     1182.49    245.35 o 
  -6  12   2     1559.59     1322.78    400.78 o 
  -4  12   2      248.54       53.29    115.51 o 
  -2  12   2      575.20      543.45    174.47 o 
   0  12   2     2982.37     2345.33    348.03 o 
   2  12   2     1327.83     1426.53    225.25 o 
   4  12   2      266.86      366.41    149.64 o 
   6  12   2     1416.89     1799.87    329.74 o 
   8  12   2        0.79     -117.13    295.68 o 
  10  12   2     3743.40     4707.81    725.67 o 
  12  12   2      472.26      903.58    425.07 o 
  14  12   2       16.92     1206.98    500.55 o 
 -15  13   2       63.84      350.97    384.42 o 
 -13  13   2    12362.08    14550.94   1556.78 o 
 -11  13   2     5162.34     5525.81    558.93 o 
  -9  13   2     4522.65     5239.60    796.68 o 
  -7  13   2    15316.26    17579.35    916.58 o 
  -5  13   2      137.43      530.57    211.88 o 
  -3  13   2    19650.61    22162.06   1006.23 o 
  -1  13   2    10149.96    11674.99   1042.57 o 
   1  13   2     1921.21     1882.78    335.77 o 
   3  13   2    18711.09    20788.33    562.07 o 
   5  13   2     1278.05     1371.95    274.04 o 
   7  13   2    10407.49    11970.12   1340.07 o 
   9  13   2     8508.20     9802.70   1177.75 o 
  11  13   2      368.72      163.11    277.92 o 
  13  13   2     6832.40     6646.01    795.28 o 
 -12  14   2     1135.64     1356.82    376.76 o 
 -10  14   2     6821.59     7054.80    756.01 o 
  -8  14   2     1815.51     1409.17    266.83 o 
  -6  14   2     5341.28     5030.40    455.56 o 
  -4  14   2     9826.64    10758.77    814.89 o 
  -2  14   2      630.49      132.33    153.08 o 
   0  14   2     6374.54     6932.81    696.16 o 
   2  14   2     3517.07     2535.94    297.74 o 
   4  14   2     3074.23     2884.64    469.47 o 
   6  14   2     7580.80     7278.49    917.59 o 
   8  14   2        0.52      467.36    464.18 o 
  -3  15   2       57.67      348.71    201.23 o 
  -1  15   2       14.17      292.67    225.33 o 
 -31   1   3     8826.68     5408.82   1075.17 o 
 -29   1   3     2459.21     3398.36    714.33 o 
 -27   1   3     4424.96     4304.09    626.47 o 
 -25   1   3    33129.54    31397.85   2309.28 o 
 -23   1   3     1212.35     1150.60    141.21 o 
 -21   1   3    32550.17    34013.42    843.98 o 
 -19   1   3    18831.75    19256.44    991.26 o 
 -17   1   3    10000.37    10266.94    411.57 o 
 -15   1   3   129689.11   138842.39   1316.60 o 
 -13   1   3    33097.82    34092.57    492.91 o 
 -11   1   3   128657.16   140062.33    976.38 o 
  -9   1   3    69001.22    63863.50    759.82 o 
  -7   1   3     2353.23     2450.19    265.06 o 
  -5   1   3   237148.41   243282.94   3057.08 o 
  -1   1   3    99770.16   121734.33    985.19 o 
   1   1   3   131143.55   131105.39    767.92 o 
   3   1   3    30570.74    27597.13    726.39 o 
   5   1   3    96613.68    97727.95    691.94 o 
   7   1   3    63801.51    64999.14    957.04 o 
   9   1   3    40573.59    42367.97    550.09 o 
  11   1   3    77163.72    77152.91   1033.24 o 
  13   1   3     3378.30     2970.70    244.03 o 
  15   1   3    42455.33    41280.46    688.49 o 
  17   1   3    21544.16    21588.58   1213.89 o 
  19   1   3     3328.51     3571.85    416.04 o 
  21   1   3    16983.70    18380.54   1128.09 o 
  23   1   3     1498.47     2105.58    426.76 o 
  25   1   3     3263.74     3688.61    333.61 o 
 -30   2   3     1037.04      844.00    338.84 o 
 -28   2   3    22120.25    22471.72   1173.41 o 
 -26   2   3     3944.24     3832.72    517.89 o 
 -24   2   3    21868.69    22601.71   1242.21 o 
 -22   2   3    30666.63    32508.33    746.00 o 
 -20   2   3       79.69      350.99    147.91 o 
 -18   2   3   101318.45   106408.11   1415.85 o 
 -16   2   3    68716.53    72903.95   1270.96 o 
 -14   2   3    44195.07    44036.48    579.46 o 
 -12   2   3   138972.22   142176.39   1528.31 o 
 -10   2   3    31252.79    31710.65    800.07 o 
  -8   2   3   150283.84   167264.25   1044.83 o 
  -6   2   3   293453.50   319156.13   2059.72 o 
  -4   2   3   132947.44   151642.09   1082.20 o 
  -2   2   3   525281.44   405943.31   3024.90 o 
   0   2   3    21178.62    21801.93    641.59 o 
   2   2   3    98606.97    91841.49   1858.27 o 
   4   2   3   121077.94   122060.46   1493.09 o 
   6   2   3     5477.14     6069.98    374.87 o 
   8   2   3   133663.11   128018.57   1596.64 o 
  10   2   3    24900.45    23390.33    478.05 o 
  12   2   3    23669.66    23237.39    533.43 o 
  14   2   3    51705.19    52480.87    899.51 o 
  16   2   3     2090.39     2351.05    215.78 o 
  18   2   3    41183.37    42164.54   1663.86 o 
  20   2   3    16408.64    15565.95   1033.87 o 
  22   2   3     7602.24     7364.18    630.27 o 
  24   2   3    15314.35    15852.86   1107.00 o 
  26   2   3       56.27      209.31    227.60 o 
 -31   3   3      424.94      378.68    187.78 o 
 -29   3   3     1028.42      872.00    440.56 o 
 -27   3   3      992.71      662.87    146.09 o 
 -25   3   3     2975.33     3289.66    342.72 o 
 -23   3   3      295.44      453.12    171.63 o 
 -21   3   3     1408.57     1322.56    143.55 o 
 -19   3   3     9806.43     9967.08    512.25 o 
 -17   3   3    11041.88    12218.88    396.97 o 
 -15   3   3     7149.55     6816.66    377.97 o 
 -13   3   3       33.83      179.49    117.17 o 
 -11   3   3    17886.96    16294.70    669.85 o 
  -9   3   3    49066.33    51744.17    693.32 o 
  -7   3   3      328.78      521.42     89.69 o 
  -5   3   3   152374.58   157179.41    934.54 o 
  -3   3   3      333.79      325.32    150.80 o 
  -1   3   3     8874.27     9038.05    256.66 o 
   1   3   3    23677.57    18968.25   1209.14 o 
   3   3   3        0.85      158.82    176.31 o 
   5   3   3    28875.63    27473.43    417.89 o 
   7   3   3     4205.16     3393.61    216.91 o 
   9   3   3       68.00      123.60     60.77 o 
  11   3   3     9021.73     8765.59    484.84 o 
  13   3   3        8.53      205.62     93.40 o 
  15   3   3    12659.73    12993.83    514.31 o 
  17   3   3     1511.54     1506.51    199.92 o 
  19   3   3       38.49      275.51    129.50 o 
  21   3   3      794.87      823.24    274.64 o 
  23   3   3      187.34      256.98    166.68 o 
  25   3   3      861.27      335.27    263.12 o 
 -30   4   3      929.86     1116.97    225.39 o 
 -28   4   3     5650.57     6768.92   1054.49 o 
 -26   4   3     1254.73     1279.44    335.91 o 
 -24   4   3     4559.24     4997.85    483.13 o 
 -22   4   3    16330.27    17763.74    936.87 o 
 -20   4   3     2346.60     2336.07    368.10 o 
 -18   4   3    14279.61    14094.75    537.67 o 
 -16   4   3    18427.93    17875.07    503.63 o 
 -14   4   3    27018.09    25284.65    555.54 o 
 -12   4   3    60375.79    62035.20    737.26 o 
 -10   4   3    12497.09    13958.62    414.25 o 
  -8   4   3   115242.43   128740.36   1305.05 o 
  -6   4   3     1419.79     1324.75    159.17 o 
  -4   4   3    33473.83    32661.75    596.84 o 
  -2   4   3    24403.29    21913.96    846.15 o 
   0   4   3     8615.25     7854.17    227.64 o 
   2   4   3    57253.21    57458.86    669.48 o 
   4   4   3    59234.69    57539.81   1170.19 o 
   6   4   3      160.07      123.80    194.50 o 
   8   4   3    18300.06    16193.36    556.82 o 
  10   4   3     8812.41     8644.01    288.04 o 
  12   4   3    17591.37    17589.29    503.83 o 
  14   4   3    23398.29    21953.38    549.77 o 
  16   4   3       69.92      265.84    148.85 o 
  18   4   3    12174.32    13283.36    857.90 o 
  20   4   3     4319.10     3515.54    405.38 o 
  22   4   3     3661.06     3122.00    509.14 o 
  24   4   3     4699.55     5295.42    884.92 o 
 -29   5   3     6171.43     4529.54    938.11 o 
 -27   5   3     2758.15     3213.10    344.90 o 
 -25   5   3    29399.05    30921.17   1312.04 o 
 -23   5   3     2993.26     2178.31    289.12 o 
 -21   5   3    57305.09    59985.03   1391.60 o 
 -19   5   3    38441.15    38866.68    980.02 o 
 -17   5   3     8275.81     8329.02    453.29 o 
 -15   5   3    66032.50    65713.18   1550.17 o 
 -13   5   3     4032.03     3511.36    255.24 o 
 -11   5   3    65307.13    60352.98    976.40 o 
  -9   5   3   126456.05   134810.75   1226.28 o 
  -7   5   3      272.84      383.50    140.58 o 
  -5   5   3   185216.33   188392.78   1789.80 o 
  -3   5   3    64490.30    59415.94    738.28 o 
  -1   5   3    65560.84    59888.32    868.78 o 
   1   5   3   134143.20   133864.17   1382.15 o 
   3   5   3     1079.53     1013.68    125.44 o 
   5   5   3   153084.22   156332.80   2833.68 o 
   7   5   3    62444.99    57979.90   1136.46 o 
   9   5   3    22600.13    21859.98    526.94 o 
  11   5   3    64931.52    65593.84   1196.27 o 
  13   5   3     3461.38     3815.04    225.61 o 
  15   5   3    42837.39    44641.48   2302.82 o 
  17   5   3    26350.17    26343.89   1193.23 o 
  19   5   3     3447.43     2927.36    200.07 o 
  21   5   3    16058.36    16053.43    725.80 o 
  23   5   3     2222.03     1851.03    493.52 o 
  25   5   3     4587.42     3317.69    761.77 o 
 -26   6   3     1568.68     1619.17    302.61 o 
 -24   6   3     8637.86     8445.47    879.57 o 
 -22   6   3     8647.98     8045.26    601.19 o 
 -20   6   3     1889.47     1474.78    167.41 o 
 -18   6   3    13716.57    14125.69    624.75 o 
 -16   6   3    14443.17    13921.74    577.61 o 
 -14   6   3     7296.44     7173.78    538.91 o 
 -12   6   3    28142.21    27378.54    557.33 o 
 -10   6   3       49.57       71.47    130.49 o 
  -8   6   3    19293.12    15848.38    373.65 o 
  -6   6   3    13431.83    11076.00    294.60 o 
  -4   6   3     1618.56     1126.77    268.87 o 
  -2   6   3    46229.42    46849.88    805.19 o 
   0   6   3    26967.98    25170.01    421.13 o 
   2   6   3    57090.08    56009.35   1114.03 o 
   4   6   3    28481.78    25125.63    477.57 o 
   6   6   3     4650.47     4014.13    178.71 o 
   8   6   3    43194.96    42362.89   1060.62 o 
  10   6   3     3886.11     3493.06    368.41 o 
  12   6   3    10961.16    10068.28    506.88 o 
  14   6   3     7869.55     7544.93    468.07 o 
  16   6   3       49.12      247.33    104.92 o 
  18   6   3     7872.58     7272.85    705.79 o 
  20   6   3     4557.72     5447.54    843.54 o 
  22   6   3      932.32     1124.15    474.91 o 
  24   6   3     3596.89     5516.62    834.50 o 
 -27   7   3      462.20      280.77    383.74 o 
 -25   7   3     3438.77     3056.22    456.66 o 
 -23   7   3      177.22      307.88    117.93 o 
 -21   7   3     4764.94     4983.68    369.92 o 
 -19   7   3     5763.89     5707.37    376.92 o 
 -17   7   3      117.28      284.37    107.34 o 
 -15   7   3     6401.79     6105.79    361.43 o 
 -13   7   3      251.49      169.67    227.10 o 
 -11   7   3     4317.07     4328.19    204.42 o 
  -9   7   3     1891.55     1770.72    169.94 o 
  -7   7   3      474.73      426.93    136.49 o 
  -5   7   3    16286.05    14368.58    420.68 o 
  -3   7   3     6181.05     6811.33    311.16 o 
  -1   7   3    14224.24    14083.54    424.58 o 
   1   7   3     5093.63     5432.79    374.11 o 
   3   7   3      129.79      154.44     75.18 o 
   5   7   3     5747.08     4838.63    193.22 o 
   7   7   3     5955.05     5223.90    200.87 o 
   9   7   3     1884.43     1594.44    275.03 o 
  11   7   3    10455.56     8789.28    959.08 o 
  13   7   3      169.77      -76.91    340.66 o 
  15   7   3     2220.20     1955.11    591.20 o 
  17   7   3      237.13      649.66    343.09 o 
  19   7   3      644.78      728.89    464.18 o 
  21   7   3      726.28      910.45    519.84 o 
  23   7   3      409.22      258.84    335.64 o 
 -26   8   3     1207.16     1414.17    537.71 o 
 -24   8   3    10371.66    11353.90    696.91 o 
 -22   8   3    22113.69    23078.15    972.93 o 
 -20   8   3       78.04      428.87    212.02 o 
 -18   8   3    29758.19    31268.76   1202.56 o 
 -16   8   3     8629.79     9850.49    582.22 o 
 -14   8   3    16652.04    15702.22    521.17 o 
 -12   8   3    68274.98    68387.46   1085.32 o 
 -10   8   3      344.30      371.20    132.25 o 
  -8   8   3    51644.09    49319.89   1565.63 o 
  -6   8   3    39274.67    38646.93    805.22 o 
  -4   8   3    13770.03    13451.48    453.36 o 
  -2   8   3    74275.71    76635.88   1031.16 o 
   0   8   3     2688.85     2461.24    237.14 o 
   2   8   3    45877.71    44023.14    689.61 o 
   4   8   3    94489.77    97731.17   1393.50 o 
   6   8   3     4234.04     3927.85    343.35 o 
   8   8   3    67815.45    67670.02   1380.95 o 
  10   8   3      393.80      322.32    520.21 o 
  12   8   3    20750.85    16838.04   1601.50 o 
  14   8   3    20184.94    19639.48   1422.42 o 
  16   8   3      680.85     1354.97    533.37 o 
  18   8   3    14193.46    13503.97    824.56 o 
  20   8   3     2170.70     3120.54    516.46 o 
  22   8   3     2545.38     1902.94    353.29 o 
 -25   9   3    11709.78    10938.63   2555.55 o 
 -23   9   3      349.05      730.74    432.63 o 
 -21   9   3     9580.38    10215.64    628.33 o 
 -19   9   3    11479.49    11435.49   1012.72 o 
 -17   9   3     1940.72     1929.13    283.06 o 
 -15   9   3    21600.25    22445.55    839.66 o 
 -13   9   3     5609.97     4613.23    468.76 o 
 -11   9   3    17002.75    15670.49    481.15 o 
  -9   9   3    29411.01    28488.15    653.55 o 
  -7   9   3     3332.33     3322.80    236.05 o 
  -5   9   3    52738.64    53389.63    888.50 o 
  -3   9   3     8932.34     7770.20    397.17 o 
  -1   9   3    41626.75    41206.09    709.29 o 
   1   9   3    58493.78    58965.66    963.01 o 
   3   9   3      882.44      763.72    145.20 o 
   5   9   3    14582.70    14799.09    913.01 o 
   7   9   3     7504.91     7282.88    389.29 o 
   9   9   3     2301.13     2199.14    482.31 o 
  11   9   3    31722.61    30703.17   2067.74 o 
  13   9   3     1938.58     2148.35    601.14 o 
  15   9   3     7531.26     8388.52    707.38 o 
  17   9   3     4233.65     4560.34    577.19 o 
  19   9   3     1435.70     1038.47    453.46 o 
 -24  10   3       49.99      585.38    377.13 o 
 -22  10   3       71.62      279.82    300.65 o 
 -20  10   3      934.95      645.78    257.88 o 
 -18  10   3       28.14       41.57    175.55 o 
 -16  10   3      104.22      108.88    129.83 o 
 -14  10   3      219.68      498.51    231.04 o 
 -12  10   3       18.22      408.09    191.20 o 
 -10  10   3      635.27     1055.21    217.00 o 
  -8  10   3      571.89      650.47    164.25 o 
  -6  10   3      795.52      707.26    195.76 o 
  -4  10   3     4349.64     5259.27    287.82 o 
  -2  10   3     3006.46     2800.11    284.05 o 
   0  10   3      991.44      768.49    139.79 o 
   2  10   3        0.32      256.56    136.31 o 
   4  10   3     1518.88     1412.65    163.55 o 
   6  10   3     1378.62      910.56    143.40 o 
   8  10   3       71.24       74.43     88.83 o 
  10  10   3       87.81      156.88    373.06 o 
  12  10   3       61.51      134.20    365.18 o 
  14  10   3       15.43      -91.55    333.15 o 
  16  10   3      117.64      382.31    344.73 o 
  18  10   3       68.54      406.52    336.80 o 
 -21  11   3     5819.95     6850.51    752.89 o 
 -19  11   3     7373.75     7302.06   1051.10 o 
 -17  11   3     2461.68     1811.01    303.53 o 
 -15  11   3    15651.02    17075.15    554.28 o 
 -13  11   3     3556.13     2830.09    286.06 o 
 -11  11   3     8262.31     8343.00    601.94 o 
  -9  11   3    25256.09    24390.02   1003.90 o 
  -7  11   3     4426.67     3730.34    409.64 o 
  -5  11   3    35187.17    35643.28   1064.54 o 
  -3  11   3    11007.30     9681.21    823.88 o 
  -1  11   3     9236.74     7912.65    554.99 o 
   1  11   3    20992.52    20910.69    847.91 o 
   3  11   3      125.53      221.66    112.49 o 
   5  11   3    11874.45    12647.33    612.18 o 
   7  11   3     5396.03     4983.16    695.12 o 
   9  11   3      865.94      543.36    449.39 o 
  11  11   3    12746.89    13128.79    934.61 o 
  13  11   3      124.62       41.18    375.91 o 
  15  11   3     8078.42     8068.21   1206.13 o 
  17  11   3     4360.53     3963.91    704.05 o 
 -20  12   3       84.94      270.20    310.80 o 
 -18  12   3    10659.51    11960.35   1337.90 o 
 -16  12   3     5611.92     5521.96    881.12 o 
 -14  12   3     7713.41     7502.99    935.48 o 
 -12  12   3    23969.39    25923.49   1083.29 o 
 -10  12   3       61.35      517.90    223.58 o 
  -8  12   3    22063.83    22857.39    853.68 o 
  -6  12   3     9037.96     9284.16   1880.95 o 
  -4  12   3      437.14      766.35    342.12 o 
  -2  12   3    31935.24    33368.07   1954.70 o 
   0  12   3     3371.83     3140.24    407.89 o 
   2  12   3    13078.54    13455.92   1151.34 o 
   4  12   3    12036.21    13477.69   1440.53 o 
   6  12   3     1167.69      967.00    228.87 o 
   8  12   3    11665.93    13322.46    881.43 o 
  10  12   3     3353.10     3860.95    649.71 o 
  12  12   3     6860.77     7420.03   1073.83 o 
  14  12   3     9624.05    10808.71   1614.08 o 
 -17  13   3      432.90      565.93    417.88 o 
 -15  13   3     1106.94      590.04    311.54 o 
 -13  13   3       28.50      291.18    326.97 o 
 -11  13   3      513.38     1007.15    308.11 o 
  -9  13   3     1343.27     1478.42    324.92 o 
  -7  13   3      127.78      307.21    181.50 o 
  -5  13   3      915.19      834.50    245.11 o 
  -3  13   3     4273.01     3703.71    430.20 o 
  -1  13   3      312.62      351.94    157.95 o 
   1  13   3      461.92      698.96    370.71 o 
   3  13   3        2.93      286.98    414.16 o 
   5  13   3     1282.62     1754.30    536.92 o 
   7  13   3      470.50      322.74    343.20 o 
   9  13   3      195.44      799.14    448.01 o 
  11  13   3     1043.49     1177.43    438.76 o 
 -10  14   3        2.24      710.99    245.86 o 
  -8  14   3     3929.92     2964.02    352.71 o 
  -6  14   3     2231.98     2075.32    323.30 o 
  -4  14   3     1934.68     2580.87    450.28 o 
  -2  14   3     5506.93     5509.91    587.57 o 
   0  14   3      243.86      751.54    299.85 o 
   2  14   3     4828.76     4290.41    606.32 o 
   4  14   3     2970.17     2721.26    534.22 o 
   6  14   3      311.08      545.74    486.12 o 
 -32   0   4     2678.80     2948.65    908.34 o 
 -30   0   4    17914.20    17060.78   1747.17 o 
 -28   0   4      324.72      841.32    329.72 o 
 -26   0   4    32611.97    34201.10   2116.69 o 
 -24   0   4    33006.96    33608.39    786.68 o 
 -22   0   4     3970.62     3959.78    533.39 o 
 -20   0   4   100801.51   107361.61   2049.63 o 
 -18   0   4     5880.29     6568.44    693.09 o 
 -16   0   4    51874.52    50996.60   1155.82 o 
 -14   0   4   119864.63   118000.93   1787.64 o 
 -12   0   4    18997.72    16987.00    604.03 o 
 -10   0   4   334206.53   363828.81   2891.71 o 
  -8   0   4     4497.61     5033.28    432.07 o 
  -6   0   4    11513.17    11944.36    472.05 o 
  -4   0   4   150244.59   146315.94   2338.42 o 
  -2   0   4      189.73      475.34    181.59 o 
   0   0   4   364003.00   399830.34   3043.65 o 
   2   0   4   138610.69   130073.61   1403.86 o 
   4   0   4    26050.30    28375.79    982.84 o 
   6   0   4    61697.39    51347.42    866.12 o 
   8   0   4    28572.46    30283.02   1137.47 o 
  10   0   4   117416.73   120021.77   2714.97 o 
  12   0   4    81864.57    80607.15   3125.50 o 
  14   0   4    17087.32    17964.21   1005.67 o 
  16   0   4    58374.73    57049.77   1195.85 o 
  18   0   4     3726.01     3614.72    602.96 o 
  20   0   4    11121.94    11809.65   2766.40 o 
  22   0   4    10641.82    11899.83   2321.77 o 
  24   0   4      227.27     1242.13    357.52 o 
 -31   1   4     1065.20      817.25    269.15 o 
 -29   1   4     5131.39     4581.25    573.81 o 
 -27   1   4     7773.47     7640.48   1253.34 o 
 -25   1   4      958.75     1225.24    244.50 o 
 -23   1   4     5595.73     5516.65    380.25 o 
 -21   1   4    15108.55    16211.18    793.39 o 
 -19   1   4     9070.94     9150.02    413.64 o 
 -17   1   4    77616.76    78000.61   1029.99 o 
 -15   1   4      981.51      887.30    124.44 o 
 -13   1   4    49879.15    52155.51    657.12 o 
 -11   1   4     8891.92     7938.70    288.76 o 
  -9   1   4     4175.96     4002.41    177.41 o 
  -7   1   4    24010.69    24180.71    635.58 o 
  -5   1   4    52194.69    57045.57   1938.56 o 
  -3   1   4    48870.59    52965.97    628.04 o 
  -1   1   4    33309.74    31330.65    536.47 o 
   1   1   4     7260.55     7816.30    228.41 o 
   3   1   4    85193.17    77177.23    860.72 o 
   5   1   4     1229.60     1704.85    138.13 o 
   7   1   4    18357.77    17382.65    476.28 o 
   9   1   4    50642.65    47218.00    858.97 o 
  11   1   4     3854.22     4094.69    227.34 o 
  13   1   4    22746.24    21677.17    611.49 o 
  15   1   4    10601.47    10683.35    438.82 o 
  17   1   4      441.51      396.62    126.90 o 
  19   1   4    13619.14    12562.20    688.69 o 
  21   1   4        6.83      374.65    115.54 o 
  23   1   4     5634.06     5114.82    416.88 o 
  25   1   4     1253.99     1178.98    226.53 o 
 -32   2   4      205.63      386.18    177.47 o 
 -30   2   4     3848.14     2987.45    431.80 o 
 -28   2   4        2.34      333.92    148.97 o 
 -26   2   4      803.93     1034.16    189.13 o 
 -24   2   4     5915.34     5371.28    593.45 o 
 -22   2   4      125.37      360.91    141.93 o 
 -20   2   4    17816.08    19802.90   1080.95 o 
 -18   2   4     1220.20     2240.92    236.76 o 
 -16   2   4    44015.78    44350.15    821.58 o 
 -14   2   4     4117.18     4155.74    219.51 o 
 -12   2   4     7561.25     9221.96    366.38 o 
 -10   2   4    13521.51    13978.16    367.30 o 
  -8   2   4      450.29      345.70     86.59 o 
  -6   2   4   279568.44   294428.19   1638.46 o 
  -4   2   4    37772.12    44232.09    797.55 o 
  -2   2   4   180204.95   192017.16   3988.10 o 
   0   2   4      491.95       75.77    117.97 o 
   2   2   4     3865.88     2649.71    220.33 o 
   4   2   4    11379.19    10229.49    282.92 o 
   6   2   4    24945.25    25204.95    460.89 o 
   8   2   4      707.18     1170.84    128.03 o 
  10   2   4    13926.13    14887.09    386.74 o 
  12   2   4     8539.40     7782.65    321.45 o 
  14   2   4      442.81      436.80    140.24 o 
  16   2   4     3033.96     2805.19    333.98 o 
  18   2   4       54.04      369.74     92.52 o 
  20   2   4     3517.10     3988.99    466.34 o 
  22   2   4     2091.26     1612.54    474.68 o 
  24   2   4        1.04      324.42    155.25 o 
 -31   3   4     2562.46     1842.43    299.27 o 
 -29   3   4     9287.50     9460.81    742.52 o 
 -27   3   4    20549.99    20087.13   1422.38 o 
 -25   3   4       34.22      378.17    171.05 o 
 -23   3   4    36936.88    39446.60    778.95 o 
 -21   3   4    14788.67    14158.44    859.22 o 
 -19   3   4    35351.96    34485.50    632.27 o 
 -17   3   4   113166.70   124243.89   1951.27 o 
 -15   3   4     1623.55     1954.89    203.03 o 
 -11   3   4   127432.31   130823.41   1331.36 o 
  -9   3   4    55365.60    55728.58    724.41 o 
  -7   3   4   428687.38   466071.25   2960.42 o 
  -5   3   4     3762.18     3449.00    339.31 o 
  -3   3   4    41863.45    39701.01    582.49 o 
  -1   3   4   112673.24   106191.66    720.09 o 
   1   3   4     3181.98     3151.15    284.72 o 
   3   3   4   176453.06   182908.44   2539.73 o 
   5   3   4     9352.21     8788.24    504.63 o 
   7   3   4   109194.73   113493.03   1278.59 o 
   9   3   4    71691.73    69645.47    898.82 o 
  11   3   4      259.63      653.03     92.41 o 
  13   3   4    59529.71    61377.49    989.56 o 
  15   3   4    22249.62    22492.70    875.28 o 
  17   3   4    15745.68    16360.02    900.18 o 
  19   3   4    22699.46    23875.76   1010.72 o 
  21   3   4      702.34      474.62    140.35 o 
  23   3   4    10451.12    10430.58   1137.31 o 
  25   3   4     4821.37     4681.44    560.33 o 
 -30   4   4     8349.54     8138.99   1127.06 o 
 -28   4   4     1534.43     1670.91    285.83 o 
 -26   4   4    13385.38    12745.24   1538.36 o 
 -24   4   4    13948.10    14927.04    829.33 o 
 -22   4   4    11741.54    10987.91    723.85 o 
 -20   4   4    59267.27    59773.79   1253.27 o 
 -18   4   4     3061.72     3094.85    236.74 o 
 -16   4   4    33978.24    33927.53    723.74 o 
 -14   4   4    42655.14    41618.74    759.89 o 
 -12   4   4       99.04      358.23    136.17 o 
 -10   4   4   170318.13   177460.61   1782.39 o 
  -8   4   4   132512.27   135153.14   1318.76 o 
  -6   4   4    80714.03    80752.84   1159.73 o 
  -4   4   4    77634.49    78010.89    897.07 o 
  -2   4   4     9729.52    10320.26    297.22 o 
   0   4   4   108287.49    99723.85   1060.11 o 
   2   4   4    42021.53    38294.06    768.99 o 
   4   4   4    20621.36    16968.43    946.05 o 
   6   4   4   100803.37   102621.86   1488.16 o 
   8   4   4     3885.36     3402.50    169.85 o 
  10   4   4    39764.52    38597.93    715.30 o 
  12   4   4    15803.46    15090.69    591.20 o 
  14   4   4     8929.09     7643.95    392.89 o 
  16   4   4    35095.91    36135.65    837.70 o 
  18   4   4     3413.29     3531.50    411.80 o 
  20   4   4     5217.88     5565.16    480.61 o 
  22   4   4     8050.76     8074.77   1690.61 o 
  24   4   4       10.41      331.36    288.33 o 
 -31   5   4      489.19      645.91    354.72 o 
 -29   5   4        4.86      220.41    127.44 o 
 -27   5   4        6.18     -129.55    152.60 o 
 -25   5   4        4.89      193.01    104.78 o 
 -23   5   4      478.45      785.25    173.64 o 
 -21   5   4      201.04       94.06    152.34 o 
 -19   5   4     5198.69     5419.83    442.06 o 
 -17   5   4        9.28      236.69    107.98 o 
 -15   5   4        4.52      462.98    161.48 o 
 -13   5   4      525.80      797.86    168.37 o 
 -11   5   4      774.75      621.93    118.30 o 
  -9   5   4     5421.71     5383.53    304.27 o 
  -7   5   4      571.50      683.65     99.19 o 
  -5   5   4    12988.99    13369.45    419.93 o 
  -3   5   4     7471.11     7380.88    312.06 o 
  -1   5   4     2329.42     3000.71    161.74 o 
   1   5   4     1297.73     1487.84    106.80 o 
   3   5   4      241.68      737.22    303.85 o 
   5   5   4      651.17      318.53    238.62 o 
   7   5   4       42.71      287.73    543.71 o 
   9   5   4      269.65      392.59    232.07 o 
  11   5   4     1690.37     1717.89    114.52 o 
  13   5   4       23.50      635.20    483.50 o 
  15   5   4        1.04      280.36     91.34 o 
  17   5   4       28.03      151.99    112.17 o 
  19   5   4       22.67      207.76     99.62 o 
  21   5   4        1.76      602.67    379.03 o 
  23   5   4       45.18      309.63    289.18 o 
 -30   6   4     7674.39     5875.68   1854.36 o 
 -28   6   4     1595.35     1660.40    352.13 o 
 -26   6   4    15293.98    15738.21   1713.55 o 
 -24   6   4    15569.31    13843.41   1061.77 o 
 -22   6   4     5205.14     4993.29    576.82 o 
 -20   6   4    26473.24    26575.08    998.06 o 
 -18   6   4     6693.73     7062.35    506.75 o 
 -16   6   4    33567.88    34248.66    704.09 o 
 -14   6   4    37163.64    36073.97    577.87 o 
 -12   6   4     3921.44     4211.54    274.61 o 
 -10   6   4    67953.72    65117.23    878.26 o 
  -8   6   4    21094.87    20613.13    401.87 o 
  -6   6   4    18601.06    17679.64    322.07 o 
  -4   6   4    81387.11    78489.42   1024.67 o 
  -2   6   4      930.17     1017.02    123.41 o 
   0   6   4   101066.11   100191.78   1514.31 o 
   2   6   4    47856.26    47589.49    828.88 o 
   4   6   4    21885.86    20146.88   1394.88 o 
   6   6   4    64737.21    59890.45   2079.40 o 
   8   6   4     4898.33     3466.44    394.31 o 
  10   6   4    33704.38    33212.58   1086.96 o 
  12   6   4    23247.20    22906.27   1037.41 o 
  14   6   4     1592.35     1584.42    342.83 o 
  16   6   4    11163.72    10920.98   1381.14 o 
  18   6   4     2701.29     2770.89    600.61 o 
  20   6   4     4911.61     4659.19    633.96 o 
  22   6   4     5707.65     7204.91    878.42 o 
 -29   7   4     8168.40     7048.77   1756.31 o 
 -27   7   4    13502.17    13156.01   1994.17 o 
 -25   7   4      250.81      448.49    180.63 o 
 -23   7   4    29789.29    31938.87   1226.26 o 
 -21   7   4    12702.25    12358.84    749.65 o 
 -19   7   4     6393.42     6708.36    395.43 o 
 -17   7   4    31799.65    31168.97    842.01 o 
 -15   7   4       29.63      415.72    127.65 o 
 -13   7   4    68221.14    64982.63   1051.27 o 
 -11   7   4    49359.48    50830.50   1040.19 o 
  -9   7   4    17395.52    16226.24    396.33 o 
  -7   7   4    70206.63    69428.12    935.79 o 
  -5   7   4    11162.09    10010.90    444.58 o 
  -3   7   4    77338.43    70787.56    934.65 o 
  -1   7   4    90462.89    91541.30   1151.77 o 
   1   7   4     6699.79     6415.61    231.10 o 
   3   7   4    94398.27    95882.65   1454.68 o 
   5   7   4    25233.08    23289.38   1619.92 o 
   7   7   4    31479.54    30180.23   1813.40 o 
   9   7   4    47616.89    46999.64   1436.22 o 
  11   7   4      435.89       14.17    344.04 o 
  13   7   4    20185.48    20503.16   1897.60 o 
  15   7   4    11179.71    10476.83   1371.09 o 
  17   7   4     2641.00     4820.40    740.10 o 
  19   7   4    15584.49    17034.72    811.98 o 
  21   7   4        7.75      158.09    343.25 o 
 -28   8   4        5.77     1688.02    556.37 o 
 -26   8   4     2034.39     2949.65    611.50 o 
 -24   8   4     1958.46     1926.88    334.47 o 
 -22   8   4       86.88      -24.55    107.58 o 
 -20   8   4     1219.66     1340.28    551.16 o 
 -18   8   4     2144.93     2056.08    218.36 o 
 -16   8   4     1976.84     1699.23    407.07 o 
 -14   8   4     4764.47     4580.79    322.85 o 
 -12   8   4      133.07      415.09    125.22 o 
 -10   8   4     3927.08     3524.60    237.96 o 
  -8   8   4       98.26      519.16    184.08 o 
  -6   8   4     7653.99     6502.25    332.43 o 
  -4   8   4     9589.28     9757.87    669.44 o 
  -2   8   4      228.82      387.84    174.46 o 
   0   8   4    10752.01    10646.79    346.54 o 
   2   8   4     2036.95     2120.10    179.15 o 
   4   8   4     1674.76     1446.88    146.67 o 
   6   8   4     2093.00     2031.78    720.96 o 
   8   8   4      963.83      966.11    545.21 o 
  10   8   4     1888.57     1831.58    516.99 o 
  12   8   4     5188.75     5428.88    688.77 o 
  14   8   4      170.46     1474.06    648.13 o 
  16   8   4     1189.50      715.52    531.00 o 
  18   8   4       18.79      409.90    357.10 o 
  20   8   4      567.20     2233.02    532.11 o 
 -25   9   4      259.09     1002.42    531.68 o 
 -23   9   4     5852.33     5691.76    584.82 o 
 -21   9   4     3520.28     3201.76    441.32 o 
 -19   9   4     6513.43     5396.06    614.88 o 
 -17   9   4    13481.93    13277.17    684.60 o 
 -15   9   4       63.35      181.29    185.30 o 
 -13   9   4    15662.67    13987.47    680.67 o 
 -11   9   4    12862.38    12970.78    759.06 o 
  -9   9   4     2458.06     2209.68    215.60 o 
  -7   9   4    21131.36    21343.35    720.31 o 
  -5   9   4     4006.45     3238.69    260.07 o 
  -3   9   4    11813.01    10435.74    462.01 o 
  -1   9   4    28370.13    28860.33    703.55 o 
   1   9   4     1830.99     1995.03    206.13 o 
   3   9   4    30678.60    30950.55    733.61 o 
   5   9   4      560.77      546.71     93.34 o 
   7   9   4     5209.18     4840.33    624.39 o 
   9   9   4     7116.20     7405.13   1511.75 o 
  11   9   4      260.05      903.90    645.27 o 
  13   9   4    12697.52    14469.23   2228.64 o 
  15   9   4     1082.41     1783.80    511.86 o 
  17   9   4     1886.23     2121.02    591.94 o 
  19   9   4     4521.61     3061.76    663.40 o 
 -24  10   4     6595.52     7678.40    832.70 o 
 -22  10   4     1914.94     2461.95    494.84 o 
 -20  10   4    17053.71    17647.32   1803.83 o 
 -18  10   4     2586.40     2325.31    271.44 o 
 -16  10   4    27686.41    27671.49   1226.24 o 
 -14  10   4    45947.46    49419.45   2196.66 o 
 -12  10   4      840.52     1036.43    185.24 o 
 -10  10   4    33583.92    32401.06    975.79 o 
  -8  10   4    18651.47    17812.17    765.51 o 
  -6  10   4    27615.73    27647.16    521.78 o 
  -4  10   4    85580.00    89474.60   2515.22 o 
  -2  10   4      200.61      343.45    125.62 o 
   0  10   4    22090.20    21082.29    778.39 o 
   2  10   4     7623.02     7638.11    424.74 o 
   4  10   4     9654.42     9356.27    460.72 o 
   6  10   4    33536.55    35445.32   1458.80 o 
   8  10   4      107.56      894.96    427.77 o 
  10  10   4    19815.36    20354.79   1504.82 o 
  12  10   4    21089.26    21859.40   1432.67 o 
  14  10   4     1198.60      617.31    516.41 o 
  16  10   4    13156.10    12853.99   1476.81 o 
 -23  11   4     3053.43     2716.24    495.26 o 
 -21  11   4     1255.65     1290.59    340.66 o 
 -19  11   4     1887.99     1964.53    505.78 o 
 -17  11   4     8331.40     8843.04    549.76 o 
 -15  11   4       58.66      314.77    134.53 o 
 -13  11   4    13892.96    15551.97    599.86 o 
 -11  11   4     7688.23     6965.63    456.56 o 
  -9  11   4     2278.64     2530.37    366.21 o 
  -7  11   4    14618.86    13132.89   1250.40 o 
  -5  11   4      114.54      477.84    298.55 o 
  -3  11   4     8269.58     8737.93    519.47 o 
  -1  11   4     7901.13     7849.38    555.17 o 
   1  11   4      197.58      360.52    351.17 o 
   3  11   4     7204.04     7871.86    485.99 o 
   5  11   4     1361.08     1547.57    335.53 o 
   7  11   4     6421.53     5753.10   1012.78 o 
   9  11   4     6940.81     8631.08    706.32 o 
  11  11   4      244.25      843.48    596.17 o 
  13  11   4     4475.26     5404.41    835.08 o 
  15  11   4     1429.86     1918.74    601.24 o 
 -20  12   4      451.43      849.40    431.68 o 
 -18  12   4      565.81      531.15    442.51 o 
 -16  12   4      353.54      407.31    193.96 o 
 -14  12   4     1510.82     1538.57    298.51 o 
 -12  12   4        7.16      -20.15    142.10 o 
 -10  12   4     6120.70     5385.80    574.50 o 
  -8  12   4     2616.13     2959.59    346.25 o 
  -6  12   4     3644.58     3022.11    515.53 o 
  -4  12   4      342.65      645.35    178.01 o 
  -2  12   4      763.15      641.73    164.96 o 
   0  12   4      685.73      619.02    131.59 o 
   2  12   4     1145.35      870.72    368.54 o 
   4  12   4      716.58      967.61    278.41 o 
   6  12   4     1974.05     2347.25    773.08 o 
   8  12   4        8.30     1016.38    574.39 o 
  10  12   4      938.00     1572.90    476.76 o 
  12  12   4     1147.31     1528.45    378.61 o 
 -17  13   4    11234.27    11393.25   1677.71 o 
 -15  13   4      143.89      306.78    287.75 o 
 -13  13   4    13518.56    14589.05   1281.19 o 
 -11  13   4     5164.75     6497.42    515.22 o 
  -9  13   4     3371.63     3557.95    369.83 o 
  -7  13   4    17420.75    19564.50    622.17 o 
  -5  13   4     1778.59     1862.91    369.15 o 
  -3  13   4    11826.21    13448.21    494.69 o 
  -1  13   4    10904.01    11816.15    515.96 o 
   1  13   4     1591.88     1813.85    621.83 o 
   3  13   4    13578.14    15025.12    937.62 o 
   5  13   4     3417.31     2760.27    579.73 o 
   7  13   4     4789.87     4527.26    589.98 o 
   9  13   4     8566.09     9923.10   1499.85 o 
 -12  14   4      173.25      248.69    244.36 o 
 -10  14   4     7658.37     8462.58    887.79 o 
  -8  14   4     3701.88     3983.95    365.21 o 
  -6  14   4     2760.71     2860.85    331.39 o 
  -4  14   4     7322.79     7415.31    739.32 o 
  -2  14   4       39.38      175.69    168.56 o 
   0  14   4     8011.21     7842.99   1161.10 o 
   2  14   4     3386.07     3144.59    434.16 o 
   4  14   4     1710.52     2294.28    532.69 o 
   6  14   4     7036.69    10861.14   1657.63 o 
 -33   1   5      282.87      361.98    182.89 o 
 -31   1   5     5562.23     5246.64    796.54 o 
 -29   1   5    12112.95    10732.79   1014.37 o 
 -27   1   5     3326.66     2979.05    420.68 o 
 -25   1   5    46974.13    48935.16   1143.17 o 
 -23   1   5     6423.54     6635.13    463.65 o 
 -21   1   5    34506.94    35069.91    641.97 o 
 -19   1   5    52283.81    56043.79   1030.03 o 
 -17   1   5    16536.58    18693.21    414.06 o 
 -15   1   5   155164.73   165596.36   1580.56 o 
 -13   1   5    47800.44    49645.61    650.09 o 
 -11   1   5    35639.00    31656.92    428.84 o 
  -9   1   5    93134.74   104833.69   1140.14 o 
  -7   1   5    47988.34    49573.15    595.81 o 
  -5   1   5   108071.20   120916.96    808.36 o 
  -3   1   5    16177.66    11880.21    357.02 o 
  -1   1   5    57680.54    51196.51    601.89 o 
   1   1   5   115372.34   114981.95   1000.95 o 
   3   1   5     3313.67     3477.56    158.44 o 
   5   1   5    61165.77    63758.00    758.70 o 
   7   1   5    78601.82    76924.80    785.21 o 
   9   1   5     3932.25     4228.18    287.38 o 
  11   1   5    92595.02    94917.24   1871.59 o 
  13   1   5     4823.37     4756.17    304.79 o 
  15   1   5    21175.90    21873.63    657.90 o 
  17   1   5    11292.61    10819.01    612.86 o 
  19   1   5      634.02      584.92    141.99 o 
  21   1   5     9468.93    10097.10    731.69 o 
  23   1   5     2701.52     2015.54    333.62 o 
 -32   2   5    12960.02    10771.74   1629.40 o 
 -30   2   5     1508.87     1186.37    320.18 o 
 -28   2   5    19515.03    20291.30    991.03 o 
 -26   2   5     9761.42     9860.38   1272.88 o 
 -24   2   5    17259.81    18433.77   1000.12 o 
 -22   2   5    70995.89    74224.50   1519.73 o 
 -20   2   5     1109.58      727.07    181.84 o 
 -18   2   5    85268.63    91191.54   1490.98 o 
 -16   2   5   104098.05   108493.71   1084.40 o 
 -14   2   5    25362.73    25397.00    554.50 o 
 -12   2   5   251442.13   268040.44   3353.58 o 
 -10   2   5     4259.92     3887.07    177.25 o 
  -8   2   5    16886.79    15643.87    412.21 o 
  -6   2   5   151101.95   157801.19    961.77 o 
  -4   2   5    54886.76    51373.52    820.97 o 
  -2   2   5   267313.50   281232.00   3514.32 o 
   0   2   5    67067.93    65149.30    721.75 o 
   2   2   5    50957.58    52316.11    600.96 o 
   4   2   5   175026.44   171036.39   1849.31 o 
   6   2   5     3909.70     5032.14    221.49 o 
   8   2   5   119138.95   118477.71   1486.07 o 
  10   2   5    22638.60    21217.28    573.10 o 
  12   2   5    12102.24    11950.04    436.50 o 
  14   2   5    36063.86    35259.06    919.02 o 
  16   2   5      918.74      471.75    214.73 o 
  18   2   5    24259.30    23230.03   1065.02 o 
  20   2   5    10009.63    10681.59    411.39 o 
  22   2   5     2551.60     2096.20    388.12 o 
  24   2   5     9781.30     9383.17   1418.93 o 
 -33   3   5      435.15      326.49    220.09 o 
 -31   3   5     1293.56     1284.83    278.00 o 
 -29   3   5       87.49      246.60    139.88 o 
 -27   3   5     1021.43     1544.15    257.92 o 
 -25   3   5     8765.81     8695.47    710.70 o 
 -23   3   5      840.35      893.71    179.17 o 
 -21   3   5     6023.17     6442.85    481.31 o 
 -19   3   5     4107.23     3566.53    240.20 o 
 -17   3   5      737.38     1194.55    173.50 o 
 -15   3   5      974.56     1093.68    153.12 o 
 -13   3   5    12663.23    13641.76    513.34 o 
 -11   3   5    25680.18    28706.17    470.34 o 
  -9   3   5    71752.76    66233.42    786.21 o 
  -7   3   5    42528.74    48859.51    701.87 o 
  -5   3   5     7259.99     6165.53    240.38 o 
  -3   3   5     6896.24     7893.01    238.90 o 
  -1   3   5    29620.73    33147.64    556.68 o 
   1   3   5    30188.77    26028.79    583.77 o 
   3   3   5     2422.45     2439.82    237.91 o 
   5   3   5      425.32      191.94     62.65 o 
   7   3   5     2539.07     2166.46    260.98 o 
   9   3   5      118.81      406.27     75.88 o 
  11   3   5    13226.39    12752.64    496.27 o 
  13   3   5       22.60      294.39    113.52 o 
  15   3   5     3188.12     2766.77    234.62 o 
  17   3   5     3176.35     3286.04    286.28 o 
  19   3   5      584.08      591.62    225.25 o 
  21   3   5      915.25      959.98    471.27 o 
  23   3   5      418.71      264.70    266.29 o 
 -32   4   5     2823.28     1962.81    332.11 o 
 -30   4   5       10.41      163.60    305.83 o 
 -28   4   5     8018.83     7504.37   1060.08 o 
 -26   4   5     5262.43     4862.53    618.09 o 
 -24   4   5     4669.22     5355.86    447.17 o 
 -22   4   5    12937.32    14678.94    969.31 o 
 -20   4   5      311.61      589.85    147.96 o 
 -18   4   5    14168.09    14113.55    539.47 o 
 -16   4   5    18722.73    20149.94    546.91 o 
 -14   4   5     5344.75     5131.20    301.81 o 
 -12   4   5    55705.72    57694.79    633.84 o 
 -10   4   5     2565.88     4093.52    188.07 o 
  -8   4   5    87409.08    82164.70    970.60 o 
  -6   4   5    41109.04    43792.60    786.27 o 
  -4   4   5      774.45     1384.63    157.07 o 
  -2   4   5   136319.52   151322.17   1438.40 o 
   0   4   5    11438.53     8501.42    256.39 o 
   2   4   5    50676.14    49515.30    952.40 o 
   4   4   5    37962.98    39142.91   1176.16 o 
   6   4   5     1212.02     1259.47    296.50 o 
   8   4   5    31312.87    30594.57    587.67 o 
  10   4   5     4201.63     3943.68    286.02 o 
  12   4   5     2455.79     2339.84    169.47 o 
  14   4   5    13264.82    13685.19    598.06 o 
  16   4   5      208.17      720.91    168.30 o 
  18   4   5     8629.03     8242.59    945.07 o 
  20   4   5     2797.89     3103.52    424.17 o 
  22   4   5      688.33     1248.42    458.21 o 
 -31   5   5    11498.58     9055.52   1378.41 o 
 -29   5   5    11844.75    12813.65   1384.34 o 
 -27   5   5     1997.27     2273.07    334.65 o 
 -25   5   5    32610.19    34430.27   1305.69 o 
 -23   5   5     2326.09     2365.47    346.80 o 
 -21   5   5    40249.39    41249.34   1080.24 o 
 -19   5   5    49113.92    47047.11   1229.66 o 
 -17   5   5      222.50     1030.64    190.53 o 
 -15   5   5    84530.75    88294.27   1670.52 o 
 -13   5   5    21904.04    20112.21    464.87 o 
 -11   5   5    71856.74    70579.02    796.55 o 
  -9   5   5   118185.87   117268.79   1178.99 o 
  -7   5   5     1541.83     2060.02    182.44 o 
  -5   5   5   197917.39   202671.88   1925.21 o 
  -3   5   5    78667.20    76072.20   1125.52 o 
  -1   5   5    39696.90    37479.40    502.48 o 
   1   5   5   130713.66   138037.38   2371.24 o 
   3   5   5    16267.78    16015.19    938.81 o 
   5   5   5    91027.94    89603.15   2017.18 o 
   7   5   5    61546.60    60722.21   1504.43 o 
   9   5   5    16114.33    15446.62    913.41 o 
  11   5   5    35887.30    34546.09   1447.46 o 
  13   5   5     9833.97     9691.60    540.56 o 
  15   5   5    16473.28    16246.83    887.39 o 
  17   5   5    20168.95    20040.71   1436.21 o 
  19   5   5      178.40      394.94    313.02 o 
  21   5   5    14057.64    12714.82   1382.67 o 
 -30   6   5        2.15      223.06     93.82 o 
 -28   6   5     7151.07     7161.17    666.59 o 
 -26   6   5     2087.50     1616.93    517.45 o 
 -24   6   5     5426.93     5380.34    703.39 o 
 -22   6   5     7042.44     7702.06    504.32 o 
 -20   6   5      270.69      405.88    120.71 o 
 -18   6   5    35319.28    34975.59    789.66 o 
 -16   6   5    17020.74    15908.89    604.24 o 
 -14   6   5     2313.83     2277.74    192.43 o 
 -12   6   5    15201.50    13622.08    364.28 o 
 -10   6   5     3267.52     2592.72    296.19 o 
  -8   6   5    60018.06    57363.75    665.91 o 
  -6   6   5    14981.10    14877.71    358.31 o 
  -4   6   5     2693.53     2643.55    238.34 o 
  -2   6   5    24066.14    20880.00    346.81 o 
   0   6   5    35377.49    34579.10    634.60 o 
   2   6   5    33320.98    30400.75   1398.05 o 
   4   6   5    25751.09    19937.70   1000.78 o 
   6   6   5     1130.21      722.72    216.67 o 
   8   6   5    15758.81    15296.72   1025.27 o 
  10   6   5     6366.95     5687.02    483.34 o 
  12   6   5      718.08      350.60    365.77 o 
  14   6   5    12724.51    12645.36   1197.04 o 
  16   6   5       11.23      -50.21    302.76 o 
  18   6   5     5242.48     5093.19    647.39 o 
  20   6   5     3057.59     3064.77    558.53 o 
 -29   7   5     1260.36     1584.74    408.47 o 
 -27   7   5      536.16      783.68    223.81 o 
 -25   7   5     2651.14     2535.26    328.52 o 
 -23   7   5      361.84      267.38    145.07 o 
 -21   7   5     8045.22     8019.13    659.99 o 
 -19   7   5     8230.69     7286.47    521.98 o 
 -17   7   5      498.49      727.82    173.18 o 
 -15   7   5     2047.14     2168.60    206.30 o 
 -13   7   5     4250.61     3676.84    340.87 o 
 -11   7   5     3670.89     4077.91    281.68 o 
  -9   7   5     8199.21     6582.28    357.40 o 
  -7   7   5     2524.57     2425.86    199.30 o 
  -5   7   5     3067.36     3478.11    268.88 o 
  -3   7   5    14188.82    13256.76    336.69 o 
  -1   7   5     7200.05     6611.53    257.74 o 
   1   7   5    14987.92    13441.83    445.05 o 
   3   7   5       17.32      248.69    187.10 o 
   5   7   5     7474.93     6895.04    619.88 o 
   7   7   5     5307.94     5252.59    982.28 o 
   9   7   5      151.07      947.03    378.29 o 
  11   7   5     5881.01     5565.41    743.06 o 
  13   7   5      281.68      337.07    367.56 o 
  15   7   5      868.94     1417.82    543.68 o 
  17   7   5     1964.59     2387.10    567.73 o 
  19   7   5      138.47      410.43    357.78 o 
  21   7   5      992.99     1185.46    431.36 o 
 -28   8   5    11731.08     9442.85   2855.88 o 
 -26   8   5     4482.74     3819.67    884.29 o 
 -24   8   5     7659.19     7469.01    777.82 o 
 -22   8   5    36389.45    37427.51   1501.92 o 
 -20   8   5      276.00      797.58    198.91 o 
 -18   8   5    37300.16    37572.31    886.73 o 
 -16   8   5    18749.86    18785.67    829.93 o 
 -14   8   5     6772.63     6583.81    444.01 o 
 -12   8   5    55011.33    53915.93    876.72 o 
 -10   8   5    12106.52    11814.28    403.97 o 
  -8   8   5    58026.81    56738.69    870.65 o 
  -6   8   5    50646.49    52807.13    800.26 o 
  -4   8   5     3656.92     3956.40    234.90 o 
  -2   8   5    84115.94    84265.88   1214.10 o 
   0   8   5     5396.18     5526.85    290.84 o 
   2   8   5    54006.20    53333.00    838.44 o 
   4   8   5    63004.82    62311.61   4920.98 o 
   6   8   5       20.51     1142.86    687.87 o 
   8   8   5    26130.72    26882.40   1354.50 o 
  10   8   5    17961.26    19081.11   1800.66 o 
  12   8   5    12671.99    12440.76   1592.62 o 
  14   8   5    25161.36    25065.62   1540.13 o 
  16   8   5      112.99      408.69    492.73 o 
  18   8   5     7140.25     7488.43   1087.31 o 
 -27   9   5      353.92      699.34    425.97 o 
 -25   9   5    10259.22    10309.32   1135.11 o 
 -23   9   5     1704.83     1436.45    396.03 o 
 -21   9   5     8794.37     8863.43    825.20 o 
 -19   9   5    16895.56    17432.14    784.45 o 
 -17   9   5      335.16      610.91    197.87 o 
 -15   9   5    30509.75    29393.03    746.94 o 
 -13   9   5    10563.98    10575.37    494.92 o 
 -11   9   5    11649.97    11938.51    408.90 o 
  -9   9   5    33737.74    33201.69    752.05 o 
  -7   9   5     1868.16     1995.00    224.23 o 
  -5   9   5    55315.03    54310.45    877.96 o 
  -3   9   5    21921.57    22238.46    557.32 o 
  -1   9   5    17456.99    18428.21    474.49 o 
   1   9   5    30614.13    29811.84    695.88 o 
   3   9   5     1457.80     1480.32    526.16 o 
   5   9   5    21451.75    19689.06   1471.21 o 
   7   9   5    27721.34    26182.37   1729.36 o 
   9   9   5     1117.74     1497.90    560.22 o 
  11   9   5    20255.66    20273.60   1535.80 o 
  13   9   5     1542.41     1295.72    456.47 o 
  15   9   5     4536.00     6327.39   1365.02 o 
  17   9   5     5465.83     6221.04    790.04 o 
 -26  10   5      125.93      619.27    471.95 o 
 -24  10   5       10.15      855.16    437.86 o 
 -22  10   5      111.63      277.46    149.27 o 
 -20  10   5       89.00      133.39    277.97 o 
 -18  10   5      463.41      727.49    211.71 o 
 -16  10   5       55.33      109.48    345.54 o 
 -14  10   5      478.92      372.66    308.70 o 
 -12  10   5      321.89      795.73    159.85 o 
 -10  10   5      153.59       90.22    162.26 o 
  -8  10   5      712.70     1208.67    194.13 o 
  -6  10   5      818.79      824.41    175.76 o 
  -4  10   5      727.05      592.59    198.50 o 
  -2  10   5        0.45      204.06    133.02 o 
   0  10   5       67.67      146.27    120.15 o 
   2  10   5       33.30      349.07    199.06 o 
   4  10   5      770.76      720.98    102.81 o 
   6  10   5      236.49      143.19    409.69 o 
   8  10   5       12.52      695.59    414.61 o 
  10  10   5        1.82     1033.08    671.33 o 
  12  10   5        0.84      582.69    391.08 o 
  14  10   5        0.50      863.30    535.12 o 
  16  10   5      105.05      635.81    463.23 o 
 -23  11   5     1179.88     1169.08    514.98 o 
 -21  11   5     6015.61     5555.21    851.36 o 
 -19  11   5     7461.52     8251.29    997.11 o 
 -17  11   5      403.89      579.48    184.45 o 
 -15  11   5    23106.97    22909.75    854.27 o 
 -13  11   5    10183.01     9799.86    777.66 o 
 -11  11   5     8740.71     8277.38    766.82 o 
  -9  11   5    20763.87    19790.86   1057.35 o 
  -7  11   5      101.83      529.57    170.62 o 
  -5  11   5    20850.03    21197.72    869.23 o 
  -3  11   5     8727.68     9615.41   1212.45 o 
  -1  11   5     4456.19     3956.05    327.91 o 
   1  11   5    15885.22    17587.98   1061.03 o 
   3  11   5      892.44      719.76    262.56 o 
   5  11   5    11151.99    11565.03   1821.80 o 
   7  11   5     8774.16    10809.24    828.26 o 
   9  11   5     1436.92     1209.57    680.31 o 
  11  11   5     7175.53     7275.52   1102.58 o 
  13  11   5     1067.20     1580.51    533.00 o 
 -20  12   5      116.57      878.26    402.34 o 
 -18  12   5    14231.57    14460.86   1033.16 o 
 -16  12   5    11634.59    11441.25    440.21 o 
 -14  12   5     6111.01     6521.11    551.19 o 
 -12  12   5    24105.68    26256.87   1068.96 o 
 -10  12   5     1296.18     1540.08    422.90 o 
  -8  12   5    12474.35    15829.79   1103.14 o 
  -6  12   5    15737.44    15988.87    770.13 o 
  -4  12   5      521.41      743.39    174.13 o 
  -2  12   5    15365.84    17006.37    812.15 o 
   0  12   5     2648.09     3258.77    467.13 o 
   2  12   5     9199.44    10140.35   1205.10 o 
   4  12   5    12367.68    14489.37   1061.04 o 
   6  12   5        2.90      179.34    377.76 o 
   8  12   5    11575.59    10927.96   1228.70 o 
  10  12   5     4301.81     3941.61    529.09 o 
  12  12   5     3066.91     2728.87    455.83 o 
 -17  13   5      563.67      459.53    321.95 o 
 -15  13   5      915.23     1328.32    402.58 o 
 -13  13   5       14.43      478.25    475.71 o 
 -11  13   5       23.27      538.96    293.09 o 
  -9  13   5     1385.05     1836.62    314.12 o 
  -7  13   5      418.43      877.08    334.82 o 
  -5  13   5     1211.70     1154.53    329.58 o 
  -3  13   5     1161.93     1080.86    350.91 o 
  -1  13   5       13.63      340.14    200.78 o 
   1  13   5     1729.24     1640.50    620.32 o 
   3  13   5      110.49      797.23    545.27 o 
   5  13   5      944.47     1032.23    554.41 o 
   7  13   5      285.33      289.55    326.86 o 
   9  13   5       74.08      886.82    464.50 o 
 -14  14   5      927.63      351.23    255.61 o 
 -12  14   5     4746.21     3769.53    987.57 o 
 -10  14   5      994.71      763.77    308.52 o 
  -8  14   5     2777.93     2711.20    284.84 o 
  -6  14   5     1720.45     1246.35    396.21 o 
  -4  14   5     1350.44      995.54    304.76 o 
  -2  14   5     6216.08     6699.02   1008.71 o 
   0  14   5     1095.24     1251.96    451.34 o 
   2  14   5     1529.64     1381.61    581.10 o 
   4  14   5     2850.56     3309.55    584.12 o 
 -34   0   6     6421.22     4157.95   1167.54 o 
 -32   0   6     1631.84      967.54    366.77 o 
 -30   0   6    26017.86    28880.05   1642.09 o 
 -28   0   6     2421.04     1755.78    454.57 o 
 -26   0   6    38649.10    37199.49   1631.31 o 
 -24   0   6    72528.95    72964.59   4433.70 o 
 -22   0   6     6135.09     7637.66    978.53 o 
 -20   0   6   107819.13   109512.10   2471.59 o 
 -18   0   6    59839.17    62479.58   1680.83 o 
 -16   0   6    79878.73    84796.52   1201.99 o 
 -14   0   6    85614.06    87658.12   1936.18 o 
 -12   0   6     2036.49     2684.20    317.70 o 
 -10   0   6   131403.91   135361.00   1688.10 o 
  -8   0   6    77195.23    76519.27   1233.10 o 
  -6   0   6   119359.30   119610.00   1059.40 o 
  -4   0   6   310284.34   329183.84   2545.28 o 
  -2   0   6      618.95      412.74    162.90 o 
   0   0   6   131544.67   133747.19   1338.67 o 
   2   0   6   188682.59   184933.88   2447.85 o 
   4   0   6    40322.63    37744.16    712.85 o 
   6   0   6   146341.98   147362.47   2110.03 o 
   8   0   6    23283.02    20587.93    829.77 o 
  10   0   6    34112.51    33464.13    836.19 o 
  12   0   6    51786.42    51859.29   1713.03 o 
  14   0   6     5872.90     4659.70    853.83 o 
  16   0   6    34855.89    35839.89   2659.50 o 
  18   0   6     7107.46     5468.76    666.38 o 
  20   0   6     3513.93     3302.20    405.99 o 
  22   0   6     9310.45     9479.90   1352.70 o 
 -33   1   6     6655.40     5274.98    918.95 o 
 -31   1   6     2151.53     2444.70    334.67 o 
 -29   1   6    13282.28    12966.16   1368.37 o 
 -27   1   6     6616.27     7260.43    526.45 o 
 -25   1   6      454.54      559.51    222.81 o 
 -23   1   6    15938.08    17311.60    551.50 o 
 -21   1   6    27828.58    27068.26    702.01 o 
 -19   1   6     9680.51     9721.89    438.94 o 
 -17   1   6    64131.57    68544.76   1088.96 o 
 -15   1   6      773.53     1013.38    132.82 o 
 -13   1   6    15647.71    15920.58    448.66 o 
 -11   1   6    79906.40    78843.51    928.24 o 
  -9   1   6    33645.19    31133.52    467.39 o 
  -7   1   6    78364.11    81863.98    912.77 o 
  -5   1   6     4635.48     5085.48    190.72 o 
  -3   1   6     6405.36     6132.55    209.48 o 
  -1   1   6    64025.88    56977.64    655.09 o 
   1   1   6     4382.88     4069.11    241.04 o 
   3   1   6    99220.66   100544.63   1189.40 o 
   5   1   6     5843.87     5036.79    321.04 o 
   7   1   6    12901.43    12229.24    365.65 o 
   9   1   6    36058.48    33778.74    531.32 o 
  11   1   6      371.23      538.00    214.39 o 
  13   1   6    16769.15    15884.47    546.60 o 
  15   1   6    11307.04    10469.30    520.95 o 
  17   1   6      126.45      105.08    116.64 o 
  19   1   6     5811.70     5026.00    678.71 o 
  21   1   6      114.56      465.12    230.47 o 
  23   1   6     1663.60     1010.93    227.39 o 
 -34   2   6      455.70      362.55    256.99 o 
 -32   2   6      365.82      498.20    227.00 o 
 -30   2   6     1818.93     2218.97    432.87 o 
 -28   2   6     8214.99     6985.76    964.47 o 
 -26   2   6     1758.25     1559.37    274.18 o 
 -24   2   6     2048.07     2359.90    228.81 o 
 -22   2   6     1111.92     1611.72    197.91 o 
 -20   2   6     9354.07     9371.50    444.38 o 
 -18   2   6     2033.62     2566.91    268.35 o 
 -16   2   6    10139.63    10523.15    624.95 o 
 -14   2   6    17375.16    19436.80    546.22 o 
 -12   2   6      654.12      270.17    129.55 o 
 -10   2   6    19113.99    16572.75    441.26 o 
  -8   2   6     9657.84    11413.61    374.52 o 
  -6   2   6    47354.32    44612.78   1973.92 o 
  -4   2   6    86057.09    92651.06    815.39 o 
  -2   2   6    15358.58    11581.30    315.12 o 
   0   2   6     1225.25     2089.81    110.38 o 
   2   2   6    13484.81    14542.53    623.52 o 
   4   2   6     3681.51     4304.91    229.64 o 
   6   2   6    24081.39    27029.94    696.59 o 
   8   2   6     1385.66     1183.77    124.63 o 
  10   2   6     8603.89     8144.76    306.54 o 
  12   2   6     1019.13      960.69    143.16 o 
  14   2   6      694.59      763.36    169.79 o 
  16   2   6     3449.47     3451.10    355.92 o 
  18   2   6      165.89      462.28    144.51 o 
  20   2   6     1212.51      848.75    359.95 o 
 -33   3   6    11870.00     9420.40   1372.98 o 
 -31   3   6     5430.61     4879.59    352.66 o 
 -29   3   6     6014.64     5948.75    777.67 o 
 -27   3   6    37820.71    39378.84   3233.78 o 
 -25   3   6      560.75      411.88    148.23 o 
 -23   3   6    37442.49    37315.86    888.62 o 
 -21   3   6    27970.13    29476.01    975.17 o 
 -19   3   6    20952.83    21743.61    783.06 o 
 -17   3   6   114171.43   118396.28   1482.25 o 
 -15   3   6    11431.10    11811.61    309.01 o 
 -13   3   6   100134.96    97820.16   1091.97 o 
 -11   3   6   141775.75   160308.84   1740.41 o 
  -9   3   6    10130.24    11926.69    369.33 o 
  -7   3   6   234951.25   246670.02   1452.77 o 
  -5   3   6    92602.90    96471.76   1262.07 o 
  -3   3   6    87433.41    87010.14    970.03 o 
  -1   3   6   232026.25   244654.00   2625.23 o 
   1   3   6     1190.31     1021.31    204.71 o 
   3   3   6   114198.01   116339.94   2256.71 o 
   5   3   6    18809.66    17747.78    511.45 o 
   7   3   6    30434.43    29710.10    630.50 o 
   9   3   6    76869.28    77634.72   1904.54 o 
  11   3   6      608.78      712.34    136.50 o 
  13   3   6    30602.87    29707.46    765.05 o 
  15   3   6    14809.69    14955.97    801.47 o 
  17   3   6     4737.33     4103.29    468.39 o 
  19   3   6    19812.19    20370.16    457.89 o 
  21   3   6     1963.12     1582.52    485.22 o 
 -32   4   6      386.82      662.77    286.43 o 
 -30   4   6    13376.08    11982.28    778.83 o 
 -28   4   6     1657.97     1623.89    335.13 o 
 -26   4   6    18168.26    17805.05   1094.68 o 
 -24   4   6    19217.48    21036.12    775.02 o 
 -22   4   6      262.07      583.60    157.14 o 
 -20   4   6    53922.43    57046.33   1088.19 o 
 -18   4   6    18315.23    16730.89    601.22 o 
 -16   4   6    32909.31    30484.47    599.74 o 
 -14   4   6    55443.13    55074.29    624.82 o 
 -12   4   6       20.57      424.15    172.51 o 
 -10   4   6   150997.03   163052.47   1634.02 o 
  -8   4   6   152865.70   157765.95   1545.71 o 
  -6   4   6    14580.44    14028.15    409.66 o 
  -4   4   6   163688.23   173822.70   1647.55 o 
  -2   4   6      217.35      134.80    167.29 o 
   0   4   6   109762.05   111809.45   1646.94 o 
   2   4   6    53556.09    54310.60   2504.86 o 
   4   4   6      950.53      764.57    285.32 o 
   6   4   6    45169.81    43462.09   1093.98 o 
   8   4   6    10702.37    10635.40    650.71 o 
  10   4   6    31428.73    33295.72   1299.49 o 
  12   4   6    17823.80    16940.77   1074.09 o 
  14   4   6       27.63      381.62    123.62 o 
  16   4   6    20161.70    19034.06    806.84 o 
  18   4   6     5210.40     4641.16    412.73 o 
  20   4   6     4149.82     5031.45    610.97 o 
  22   4   6     7765.24     8806.46   1359.63 o 
 -31   5   6        0.54      305.28    331.91 o 
 -29   5   6      110.88      286.52    129.24 o 
 -27   5   6      312.45      584.56    157.42 o 
 -25   5   6      377.20      734.45    207.69 o 
 -23   5   6      441.40      575.28    168.90 o 
 -21   5   6     2034.54     2000.97    287.26 o 
 -19   5   6      204.73      271.25    145.09 o 
 -17   5   6      244.88      614.64    133.67 o 
 -15   5   6     1796.69     1623.83    144.17 o 
 -13   5   6     4564.23     5059.47    256.50 o 
 -11   5   6      738.30      567.21    245.22 o 
  -9   5   6     2125.04     2218.04    175.84 o 
  -7   5   6      595.73      645.78    112.13 o 
  -5   5   6     1375.06     1416.12    284.88 o 
  -3   5   6      504.70      517.75     90.82 o 
  -1   5   6       68.43      164.50     69.33 o 
   1   5   6     8473.26     7473.54    379.21 o 
   3   5   6     4637.87     4995.72    494.42 o 
   5   5   6      139.66      701.24    384.48 o 
   7   5   6      565.31      952.82    184.41 o 
   9   5   6     2628.75     2503.62    527.98 o 
  11   5   6       35.51      600.55    363.55 o 
  13   5   6      185.20      533.27    486.65 o 
  15   5   6       95.89      259.08    182.70 o 
  17   5   6       55.40     1000.20    506.21 o 
  19   5   6       32.79      680.05    566.99 o 
  21   5   6       20.02      -13.64    295.20 o 
 -30   6   6    13088.28    12346.74   1535.27 o 
 -28   6   6      882.01     1153.40    440.35 o 
 -26   6   6    12403.38    12626.79   1210.59 o 
 -24   6   6    19209.47    18750.54   1086.32 o 
 -22   6   6       88.76      306.93    161.81 o 
 -20   6   6    26818.67    29379.94   1061.17 o 
 -18   6   6     9222.42     8863.33    447.31 o 
 -16   6   6    20258.72    19258.28    541.01 o 
 -14   6   6    50154.29    50681.06    751.65 o 
 -12   6   6      542.76      939.26    152.43 o 
 -10   6   6    95560.16   103642.49   1313.70 o 
  -8   6   6    38886.61    35370.64    700.55 o 
  -6   6   6    43462.26    42981.00    794.98 o 
  -4   6   6    41204.29    40135.64    753.74 o 
  -2   6   6     3774.87     3405.03    360.72 o 
   0   6   6    53379.04    50460.49   1153.11 o 
   2   6   6    58668.65    55720.47   2499.79 o 
   4   6   6     8048.04     7373.08    692.21 o 
   6   6   6    41266.79    41136.91   1099.38 o 
   8   6   6      373.39      635.04    454.57 o 
  10   6   6     9317.83     8809.84    936.25 o 
  12   6   6    21036.95    20769.45   3929.61 o 
  14   6   6       33.89      236.37    327.29 o 
  16   6   6    13017.44    14667.92    906.91 o 
  18   6   6     3517.54     4919.13    588.08 o 
  20   6   6     2752.78     2806.78    600.82 o 
 -29   7   6     3563.60     3380.04    617.28 o 
 -27   7   6    21953.08    23380.67    901.73 o 
 -25   7   6      146.52      217.73     93.47 o 
 -23   7   6    33008.61    33972.42   1211.59 o 
 -21   7   6    18278.27    18839.10   1176.69 o 
 -19   7   6     1124.44      929.55    341.90 o 
 -17   7   6    46358.70    48246.18   1018.52 o 
 -15   7   6      887.01     1010.59    162.16 o 
 -13   7   6    76458.25    76479.02   1174.01 o 
 -11   7   6    41894.55    39632.04    625.84 o 
  -9   7   6     3584.26     3248.89    281.66 o 
  -7   7   6    87701.03    86475.08   1772.68 o 
  -5   7   6    16990.98    17475.72    462.02 o 
  -3   7   6    55521.93    52897.93   1009.37 o 
  -1   7   6    70355.12    69091.38    952.17 o 
   1   7   6       19.61      101.16    111.45 o 
   3   7   6    63330.75    67386.80   1493.09 o 
   5   7   6    29441.09    28028.62   1164.45 o 
   7   7   6    14398.07    14126.29    994.49 o 
   9   7   6    22046.91    22999.72   1298.42 o 
  11   7   6      542.70     1709.43    620.64 o 
  13   7   6    23018.19    27282.36   2142.38 o 
  15   7   6    10930.19    10426.98    787.03 o 
  17   7   6     2892.30     2447.41    528.93 o 
  19   7   6     7733.21     8661.63   1444.62 o 
 -28   8   6       95.42      119.13    141.46 o 
 -26   8   6      470.10      562.13    253.32 o 
 -24   8   6     3390.28     2635.63    380.40 o 
 -22   8   6      236.44      160.07    109.54 o 
 -20   8   6     6432.73     6223.15    670.54 o 
 -18   8   6      246.11      319.34    241.35 o 
 -16   8   6      397.79      611.90    145.80 o 
 -14   8   6     3711.23     3678.70    267.72 o 
 -12   8   6     2899.80     2536.78    273.67 o 
 -10   8   6    12423.28    11717.61    472.88 o 
  -8   8   6      884.46      694.80    210.51 o 
  -6   8   6     3767.07     3504.83    272.29 o 
  -4   8   6     4656.44     4651.89    294.25 o 
  -2   8   6     1117.38     1123.00    155.17 o 
   0   8   6     7275.80     6866.05    337.99 o 
   2   8   6     3559.10     2660.69    604.57 o 
   4   8   6       43.85      289.28    404.25 o 
   6   8   6     5613.35     6781.74    880.48 o 
   8   8   6     1395.09     1377.65    456.47 o 
  10   8   6     1186.97     1162.68    524.12 o 
  12   8   6      927.30     1020.60    633.06 o 
  14   8   6      216.50      406.10    460.22 o 
  16   8   6     1930.16     1253.91    381.20 o 
  18   8   6      169.97      383.53    537.44 o 
 -27   9   6     4735.38     4193.05   1224.47 o 
 -25   9   6       50.22      510.96    232.78 o 
 -23   9   6     8740.66     8320.57    460.02 o 
 -21   9   6     7558.47     7290.19    592.33 o 
 -19   9   6     1934.27     1725.03    335.94 o 
 -17   9   6    12694.97    12066.71    754.69 o 
 -15   9   6      590.78      930.38    213.34 o 
 -13   9   6    14617.46    14871.27    646.00 o 
 -11   9   6     9086.57     8472.47    442.79 o 
  -9   9   6      434.73      336.48    123.28 o 
  -7   9   6    36097.38    35138.76    784.37 o 
  -5   9   6     4637.14     4713.49    366.76 o 
  -3   9   6    16836.08    15596.57    542.45 o 
  -1   9   6    15006.19    14477.28    566.61 o 
   1   9   6        3.30      332.09    125.41 o 
   3   9   6     9947.10    12785.22   1268.18 o 
   5   9   6     4939.34     5039.54    735.23 o 
   7   9   6     3002.91     3314.36    602.51 o 
   9   9   6    11861.97    13378.06   1702.45 o 
  11   9   6       31.48      272.47    355.25 o 
  13   9   6     6564.42     6349.96   1353.49 o 
  15   9   6     2412.69     1846.54    518.15 o 
  17   9   6     1123.68      491.99    362.01 o 
 -26  10   6     5228.61     4466.05    676.77 o 
 -24  10   6    11416.33    11260.99   1169.79 o 
 -22  10   6      666.01     1088.08    399.49 o 
 -20  10   6    25573.41    22249.01   1084.08 o 
 -18  10   6     9331.63    10388.44    914.74 o 
 -16  10   6    12733.90    12708.38    682.05 o 
 -14  10   6    51982.42    51873.80   1727.96 o 
 -12  10   6      198.06      373.66    157.97 o 
 -10  10   6    26611.17    26458.47    605.41 o 
  -8  10   6    15554.11    16915.19    790.53 o 
  -6  10   6    13304.16    12108.48    533.80 o 
  -4  10   6    57574.48    57689.96   1080.81 o 
  -2  10   6     4613.46     4317.73    312.58 o 
   0  10   6    20679.44    20971.41    641.71 o 
   2  10   6    17631.91    18820.10    932.04 o 
   4  10   6     3583.50     4462.24    679.89 o 
   6  10   6    30266.34    29603.87   2257.39 o 
   8  10   6     4151.11     4230.04    868.80 o 
  10  10   6    16169.31    17367.40   1198.84 o 
  14  10   6      437.61     1030.07    348.48 o 
 -23  11   6     3477.43     2888.97    821.71 o 
 -21  11   6     4622.45     3869.90    345.52 o 
 -19  11   6      776.98     1390.94    332.61 o 
 -17  11   6     8423.66     8959.70    861.82 o 
 -15  11   6     1326.82     1118.36    219.52 o 
 -13  11   6     9384.46     9102.86    654.26 o 
 -11  11   6     6886.89     6169.19    383.72 o 
  -9  11   6     2018.14     1637.23    228.60 o 
  -7  11   6    10067.63    10376.97    977.52 o 
  -5  11   6     3829.65     3467.74    311.20 o 
  -3  11   6     3006.92     3175.67    317.88 o 
  -1  11   6     9914.11     9908.48    513.64 o 
   1  11   6      353.12      319.78    250.61 o 
   3  11   6     7893.52     7121.77   1229.23 o 
   5  11   6     2281.35     3485.93    613.29 o 
   7  11   6      720.68     2013.72    662.03 o 
   9  11   6     5993.07     6845.75    733.22 o 
  11  11   6      173.71      793.00    589.51 o 
  13  11   6     2691.40     2031.43    544.16 o 
 -22  12   6       14.58      691.94    465.24 o 
 -20  12   6     1577.45      770.43    262.87 o 
 -18  12   6      361.44      300.59    210.14 o 
 -16  12   6      397.59      383.84    182.21 o 
 -14  12   6     3170.86     3136.93    850.78 o 
 -12  12   6        2.40      217.34    426.47 o 
 -10  12   6     5995.82     5227.72    666.25 o 
  -8  12   6      124.08      210.27    224.10 o 
  -6  12   6      727.25      450.20    135.88 o 
  -4  12   6      572.30      327.83    271.60 o 
  -2  12   6      517.00      653.20    541.01 o 
   0  12   6     2533.32     2000.51    316.21 o 
   2  12   6     1262.93     2568.87    798.55 o 
   4  12   6      340.49      -21.78    398.01 o 
   6  12   6     2184.86     2542.34    517.68 o 
   8  12   6      346.17     1537.33    584.96 o 
  10  12   6      834.94      608.17    363.33 o 
 -19  13   6     2369.50     2226.36    594.69 o 
 -17  13   6    13657.31    14948.44   1498.79 o 
 -15  13   6     1308.62      975.34    427.16 o 
 -13  13   6     9680.86    11089.01   1446.60 o 
 -11  13   6     8037.34     7108.79    403.88 o 
  -9  13   6     1542.13      609.00    475.76 o 
  -7  13   6    19734.08    22355.48    605.90 o 
  -5  13   6     3257.92     3360.29    430.67 o 
  -3  13   6    10495.81    11511.27    470.56 o 
  -1  13   6    11547.79    10497.55    870.81 o 
   1  13   6       97.80     1536.64    638.93 o 
   3  13   6    10232.51    10525.93   1200.47 o 
   5  13   6     5044.40     5628.78    796.81 o 
   7  13   6     1870.43     2399.52    566.25 o 
 -14  14   6     5196.48     5953.71    473.78 o 
 -12  14   6        9.79      237.76    239.86 o 
 -10  14   6     6451.12     6681.60    491.63 o 
  -8  14   6     6189.59     5466.40    559.19 o 
  -6  14   6     1481.27     1295.49    246.64 o 
  -4  14   6     8464.50     8073.02    857.38 o 
  -2  14   6      231.26     1029.06    520.95 o 
   0  14   6     5129.74     5425.60    821.02 o 
   2  14   6     5231.37     4046.10    627.99 o 
 -35   1   7     6486.83     4331.55    941.52 o 
 -33   1   7     2570.72     2407.83    285.30 o 
 -31   1   7    12625.92    11707.92    488.61 o 
 -29   1   7    14178.67    14323.39   1185.52 o 
 -27   1   7      195.38      549.46    237.26 o 
 -25   1   7    40997.27    40408.86   1783.77 o 
 -23   1   7    18207.80    18953.85    915.49 o 
 -21   1   7    38767.75    41491.71    757.30 o 
 -19   1   7    52082.11    51458.34   1033.37 o 
 -17   1   7      310.77      601.38    174.60 o 
 -15   1   7   106288.66   115028.55   1272.86 o 
 -13   1   7    91927.81    98709.73   1016.86 o 
 -11   1   7    41778.40    43428.93    554.12 o 
  -9   1   7    86035.47    85528.01    984.54 o 
  -7   1   7      597.42     1114.63    137.43 o 
  -5   1   7    77882.41    76996.24    887.99 o 
  -3   1   7   138922.53   144309.33   1673.99 o 
  -1   1   7    10187.63    10643.56    326.73 o 
   1   1   7    67847.31    65393.25    757.26 o 
   3   1   7     3310.28     2161.27    186.12 o 
   5   1   7    68232.60    67708.62    867.02 o 
   7   1   7    73707.98    74507.48   1171.38 o 
   9   1   7     3407.10     3045.59    187.46 o 
  11   1   7    39225.58    40239.88    985.82 o 
  13   1   7     8765.35     7517.11    427.95 o 
  15   1   7     5525.62     4679.59    333.81 o 
  17   1   7    13177.05    11227.89   1596.04 o 
  19   1   7       35.53      226.23    156.94 o 
  21   1   7     5058.50     4975.37    592.41 o 
 -34   2   7     4295.88     3125.45    493.19 o 
 -32   2   7    18513.29    15857.46   1496.67 o 
 -30   2   7       21.87      355.26    212.14 o 
 -28   2   7    26063.61    25153.61   1297.31 o 
 -26   2   7    24417.66    25248.86    779.70 o 
 -24   2   7     9082.07     8868.86    643.91 o 
 -22   2   7    68765.21    72308.35   1136.45 o 
 -20   2   7     5129.95     5633.09    370.10 o 
 -18   2   7    77359.84    76471.62   1052.06 o 
 -16   2   7   120338.80   116061.99   2553.86 o 
 -14   2   7     4413.39     4725.06    301.46 o 
 -12   2   7    95993.24    99104.59   1074.41 o 
 -10   2   7    53600.90    55112.40    700.85 o 
  -8   2   7    66953.48    60426.97   1454.87 o 
  -6   2   7   157445.77   154054.45    942.06 o 
  -4   2   7    29076.24    28453.50    714.76 o 
  -2   2   7   214273.25   219306.17   2537.94 o 
   0   2   7    64463.87    63173.25    748.98 o 
   2   2   7    28816.28    28457.55    464.24 o 
   4   2   7    89609.48    86462.02   1233.50 o 
   6   2   7      311.41      469.93     63.73 o 
   8   2   7    69349.37    70955.85   1112.07 o 
  10   2   7    45314.28    44271.14    937.73 o 
  12   2   7     4094.41     4408.78    402.72 o 
  14   2   7    31415.45    32650.95    959.02 o 
  16   2   7     1642.64     2189.76    442.89 o 
  18   2   7     9760.94    10159.83    590.56 o 
  20   2   7     8324.53     8147.81   1073.51 o 
 -33   3   7      412.34      720.35    227.76 o 
 -31   3   7      553.67      696.20    251.07 o 
 -29   3   7      759.99     1256.45    453.11 o 
 -27   3   7      511.97      583.27    232.25 o 
 -25   3   7     6563.94     6270.94    735.13 o 
 -23   3   7     4272.81     4380.07    333.21 o 
 -21   3   7      613.79      873.97    204.35 o 
 -19   3   7    12216.46    12607.77    593.17 o 
 -17   3   7       40.36      519.96    191.01 o 
 -15   3   7     8899.01     8937.45    462.03 o 
 -13   3   7      127.35      370.33    220.28 o 
 -11   3   7      321.06      394.64    162.06 o 
  -9   3   7    29695.61    33634.18    474.38 o 
  -7   3   7    16925.32    15959.75    493.25 o 
  -5   3   7     9222.10    10276.72    318.21 o 
  -3   3   7      228.67      276.35     85.30 o 
  -1   3   7    24923.67    22556.67    661.35 o 
   1   3   7    19427.98    15807.07    306.29 o 
   3   3   7      415.17      759.23    154.17 o 
   5   3   7     1533.07     1624.72    166.98 o 
   7   3   7     6187.12     5568.94    235.90 o 
   9   3   7       15.41      185.17     85.39 o 
  11   3   7    10007.44     9058.75    375.16 o 
  13   3   7     2187.32     1878.61    215.85 o 
  15   3   7      498.64      914.30    187.93 o 
  17   3   7     2232.67     2169.57    333.21 o 
  19   3   7       27.41       52.80    241.03 o 
  21   3   7      605.25      717.21    359.05 o 
 -32   4   7     4856.73     4231.81    384.32 o 
 -30   4   7      910.50     1565.43    312.59 o 
 -28   4   7    10716.88     9831.05   1246.84 o 
 -26   4   7     5026.63     5280.93    829.98 o 
 -24   4   7     3344.82     3025.33    328.41 o 
 -22   4   7    19072.79    19932.68   1203.52 o 
 -20   4   7      902.66     1553.82    163.28 o 
 -18   4   7    29359.33    29752.41    884.17 o 
 -16   4   7    11235.08    10612.06    423.74 o 
 -14   4   7     6223.84     6745.78    248.87 o 
 -12   4   7   132525.09   136238.27   1267.90 o 
 -10   4   7     8117.19     9659.59    368.08 o 
  -8   4   7    38378.36    40655.61    545.62 o 
  -6   4   7    67070.23    68910.58    871.60 o 
  -4   4   7    25630.98    22019.16    725.42 o 
  -2   4   7    67310.90    61890.86    763.36 o 
   0   4   7    12420.82    11465.31    852.12 o 
   2   4   7    23510.31    21407.73    888.24 o 
   4   4   7    23650.70    24796.15   1172.83 o 
   6   4   7     3380.79     3196.17    364.09 o 
   8   4   7    11582.64     9277.50    745.96 o 
  10   4   7     5756.16     5601.25    566.06 o 
  12   4   7     3543.16     3259.87    538.55 o 
  14   4   7    10582.49    10591.37    655.52 o 
  16   4   7      429.52      740.14    179.95 o 
  18   4   7     3450.24     4087.01    545.11 o 
  20   4   7     3683.90     4320.01    610.60 o 
 -33   5   7     1058.42     1159.99    209.12 o 
 -31   5   7     8424.25     8088.28   1210.51 o 
 -29   5   7    18190.30    18295.03   2215.05 o 
 -27   5   7      577.80      844.04    201.18 o 
 -25   5   7    39570.38    39554.16   1394.88 o 
 -23   5   7     6930.90     7338.83    463.06 o 
 -21   5   7    25208.45    25640.60    707.68 o 
 -19   5   7    56679.67    58941.01    927.50 o 
 -17   5   7      102.69      428.14    174.63 o 
 -15   5   7   106385.41   107789.73   2134.04 o 
 -13   5   7    87870.42    89112.87   1342.00 o 
 -11   5   7    64907.52    66889.18    731.39 o 
  -9   5   7   211803.61   225467.05   2783.44 o 
  -7   5   7    16059.17    14695.38    497.19 o 
  -5   5   7   105469.90   100533.91   1119.71 o 
  -3   5   7    56729.43    57049.78    596.53 o 
  -1   5   7    12908.16    12034.71    287.12 o 
   1   5   7   110671.39   113319.33   2024.59 o 
   3   5   7    13580.86    14474.47    567.24 o 
   5   5   7    47140.08    47296.04   1144.65 o 
   7   5   7    31260.68    29775.08    841.41 o 
   9   5   7      281.24      646.30    424.73 o 
  11   5   7    27339.34    31022.06   1503.87 o 
  13   5   7    11455.85    12104.70   1201.16 o 
  15   5   7     9574.17    11086.89   1715.77 o 
  17   5   7    18763.36    21339.61   1055.54 o 
  19   5   7        5.18      152.17    295.57 o 
 -32   6   7     4141.52     3505.46    491.20 o 
 -30   6   7      111.01      327.86    131.58 o 
 -28   6   7     6091.37     5425.41    985.90 o 
 -26   6   7     4479.19     3722.65    601.71 o 
 -24   6   7     4850.43     5103.05    426.78 o 
 -22   6   7    13238.87    14833.33    864.05 o 
 -20   6   7     1199.54     1343.80    162.95 o 
 -18   6   7    19218.22    18210.47    638.37 o 
 -16   6   7    27655.82    27250.56    674.38 o 
 -14   6   7     2789.13     3248.97    228.98 o 
 -12   6   7    88742.84    88218.37   1370.92 o 
 -10   6   7      289.46      208.67    236.78 o 
  -8   6   7     8984.10     8174.70    278.31 o 
  -6   6   7    16749.67    14771.23    380.79 o 
  -4   6   7      946.72     1480.06    196.17 o 
  -2   6   7    41933.40    40217.51    687.53 o 
   0   6   7    12439.20    12081.02    541.29 o 
   2   6   7     6215.17     5644.35    477.32 o 
   4   6   7    25318.31    27051.64   1977.75 o 
   6   6   7     1151.40     1413.23    309.11 o 
   8   6   7    17241.64    15377.25   1284.52 o 
  10   6   7     4034.87     4243.79    879.58 o 
  12   6   7     2283.63     1741.57    494.37 o 
  14   6   7     4253.18     5279.09   1009.56 o 
  16   6   7      566.98      501.50    416.77 o 
  18   6   7     2782.69     3229.37    621.22 o 
 -31   7   7     1025.56     1322.61    227.90 o 
 -29   7   7     1169.74      970.09    325.44 o 
 -27   7   7      693.23     1016.14    272.21 o 
 -25   7   7     1497.53     1088.47    175.82 o 
 -23   7   7     1831.53     2117.93    300.25 o 
 -21   7   7     2289.86     2384.69    220.11 o 
 -19   7   7     7055.52     7534.86    479.28 o 
 -17   7   7     1848.24     1514.51    188.16 o 
 -15   7   7     5156.98     5000.70    348.90 o 
 -13   7   7     8315.71     7903.98    516.52 o 
 -11   7   7      696.15      610.13    128.89 o 
  -9   7   7     8993.58     8717.59    440.15 o 
  -7   7   7      388.62      194.24     87.80 o 
  -5   7   7     3241.36     3052.51    199.53 o 
  -3   7   7     4518.86     3813.65    187.32 o 
  -1   7   7    13530.95    11757.75    340.46 o 
   1   7   7    11339.36    10592.04    757.71 o 
   3   7   7      724.75     1244.13    444.95 o 
   5   7   7      351.12      980.54    559.75 o 
   7   7   7     5598.88     5225.81    884.97 o 
   9   7   7      275.15      951.73    385.32 o 
  11   7   7     3236.68     3338.25    845.97 o 
  13   7   7     1169.48     1515.50    529.41 o 
  15   7   7      114.13     1341.97    592.47 o 
  17   7   7     1263.45      957.07    482.42 o 
 -30   8   7      261.53      542.47    338.55 o 
 -28   8   7    10981.67    11579.98   1854.65 o 
 -26   8   7     8950.77     8094.99   1144.37 o 
 -24   8   7     4027.83     3453.18    412.93 o 
 -22   8   7    44239.99    44975.32   1873.76 o 
 -20   8   7     1748.71     1506.37    254.95 o 
 -18   8   7    29570.06    29772.16    977.07 o 
 -16   8   7    35148.00    32650.14    775.06 o 
 -14   8   7     2664.14     3374.32    275.77 o 
 -12   8   7    60741.82    61854.55   1034.54 o 
 -10   8   7    18710.50    18729.55    711.68 o 
  -8   8   7    30533.93    28104.77    639.28 o 
  -6   8   7    72640.98    72150.99   1091.53 o 
  -4   8   7      232.58      599.65    208.89 o 
  -2   8   7    42419.69    42876.81    732.02 o 
   0   8   7     8238.09     7814.95    357.63 o 
   2   8   7    23744.29    23497.79   1441.98 o 
   4   8   7    57030.48    62952.13   2061.24 o 
   6   8   7     4218.44     4626.63    705.32 o 
   8   8   7    26840.39    27177.07   1874.98 o 
  10   8   7    12809.57    14626.37   2228.58 o 
  12   8   7     4204.44     3960.90    672.91 o 
  14   8   7    16185.04    17269.08    969.86 o 
  16   8   7     1593.86     1872.60    482.68 o 
 -27   9   7      121.29      437.65    209.73 o 
 -25   9   7     9417.14    10507.19    823.79 o 
 -23   9   7     5290.95     3847.46    390.00 o 
 -21   9   7     9412.01     9030.76    855.42 o 
 -19   9   7    26188.77    25556.35    995.35 o 
 -17   9   7      766.65      495.85    235.84 o 
 -15   9   7    23649.50    24858.37    754.24 o 
 -13   9   7    10738.10    10610.98    609.49 o 
 -11   9   7     2580.63     2557.51    256.39 o 
  -9   9   7    53710.88    56090.65   1225.94 o 
  -7   9   7     1054.97     1202.91    206.84 o 
  -5   9   7    27321.71    28107.82    721.88 o 
  -3   9   7    22951.35    23208.96    675.82 o 
  -1   9   7      201.65      343.58    120.10 o 
   1   9   7    31114.88    32369.26   1383.52 o 
   3   9   7     5682.26     5028.02    682.69 o 
   5   9   7    15505.69    14888.49   1385.89 o 
   7   9   7    16183.84    13635.74   1747.86 o 
   9   9   7      139.16      625.24    396.32 o 
  11   9   7    13558.09    11576.40    670.17 o 
  13   9   7     4210.23     3867.71    548.44 o 
  15   9   7     3706.29     4180.10    634.81 o 
 -26  10   7       31.90      564.29    604.04 o 
 -24  10   7       42.54      368.79    328.37 o 
 -22  10   7       26.02      216.48    404.25 o 
 -20  10   7      539.35      705.80    205.71 o 
 -18  10   7       19.71      216.65    222.21 o 
 -16  10   7      355.16      595.95    172.95 o 
 -14  10   7      184.23      745.67    237.23 o 
 -12  10   7      569.58      248.84    163.74 o 
 -10  10   7      166.57      311.38    254.80 o 
  -8  10   7      125.91      281.00    122.30 o 
  -6  10   7      267.97      530.82    225.13 o 
  -4  10   7      170.64      500.95    168.39 o 
  -2  10   7      409.18      314.99    153.74 o 
   0  10   7        0.87       33.80    469.55 o 
   2  10   7        1.24     1064.26    789.30 o 
   4  10   7      394.81      742.21    447.06 o 
   6  10   7      180.08      470.63    487.71 o 
   8  10   7      332.87      970.28    523.23 o 
  12  10   7        5.79      679.20    396.63 o 
  14  10   7       19.10      293.93    315.18 o 
 -25  11   7     5188.51     7115.21    880.48 o 
 -23  11   7     2014.14     1433.29    290.81 o 
 -21  11   7     3811.74     4043.33    413.59 o 
 -19  11   7    17711.42    18213.30    576.59 o 
 -17  11   7      170.70      403.85    225.16 o 
 -15  11   7    19796.19    19274.77   1271.06 o 
 -13  11   7     7410.59     8143.90    908.21 o 
 -11  11   7     6821.81     6797.72   1130.23 o 
  -9  11   7    13803.51    13737.38    720.99 o 
  -7  11   7      168.74      307.00    231.76 o 
  -5  11   7    16183.09    15911.74    943.87 o 
  -3  11   7    17348.07    19665.21    820.36 o 
  -1  11   7       72.25      277.94    146.00 o 
   1  11   7    19386.75    20383.66   1298.71 o 
   3  11   7      849.85     2220.23    721.01 o 
   5  11   7    10533.77    10446.80    715.09 o 
   7  11   7    10009.59    13575.48    900.78 o 
   9  11   7      293.89     -100.74    372.16 o 
  11  11   7     8156.54     9241.84   1426.28 o 
 -22  12   7     9867.87    11947.45   1772.91 o 
 -20  12   7     1327.62     1079.40    299.94 o 
 -18  12   7    13470.08    13696.82   1893.16 o 
 -16  12   7    12398.61    13017.90    646.04 o 
 -14  12   7     2050.30     1769.20    331.49 o 
 -12  12   7    17325.03    18708.63    861.36 o 
 -10  12   7     4991.83     4917.33    727.38 o 
  -8  12   7    12562.04    10368.06   1689.64 o 
  -6  12   7    21269.59    22838.55   1580.28 o 
  -4  12   7      490.04      533.48    216.29 o 
  -2  12   7    16487.20    19597.95    838.64 o 
   0  12   7     5522.28     5056.14    801.78 o 
   2  12   7     5171.34     5751.41    730.26 o 
   4  12   7    10202.59    11086.42    837.77 o 
   6  12   7       12.80      -88.75    321.31 o 
   8  12   7     9030.06    10509.28   1578.87 o 
 -19  13   7      575.39     1287.69    492.73 o 
 -17  13   7        1.60      503.25    252.89 o 
 -15  13   7     1402.37     1195.21    264.56 o 
 -13  13   7     1119.51     1228.71    312.23 o 
 -11  13   7      202.68      387.03    239.60 o 
  -9  13   7      639.99     1143.53    282.44 o 
  -7  13   7       33.98      189.82    155.22 o 
  -5  13   7     1573.67     1769.12    326.49 o 
  -3  13   7     1824.64     1824.18    511.54 o 
  -1  13   7      462.57      -82.98    344.84 o 
   3  13   7       15.79      572.65    367.99 o 
   5  13   7      158.56     1006.07    464.45 o 
 -14  14   7       92.17      638.47    251.13 o 
 -12  14   7     4227.20     5225.16    458.00 o 
 -10  14   7     1914.25     2285.04    662.24 o 
  -8  14   7     1791.67     1176.27    214.35 o 
  -6  14   7     2601.64     1875.72    319.52 o 
  -4  14   7      144.31      132.67    303.98 o 
  -2  14   7     4556.18     4953.91    741.58 o 
   0  14   7      992.24      523.65    353.66 o 
 -34   0   8    11033.19    13108.39   1354.55 o 
 -32   0   8      292.08      123.26    223.79 o 
 -30   0   8    47262.70    49561.12   1240.17 o 
 -28   0   8     8209.58     8528.27   1589.13 o 
 -26   0   8    28592.50    27377.13   1192.60 o 
 -24   0   8    57728.45    59250.75   1915.47 o 
 -22   0   8      368.76      651.82    241.51 o 
 -20   0   8   118944.03   136827.30   2992.01 o 
 -18   0   8   186107.92   189875.58   3213.36 o 
 -16   0   8    48334.43    44427.77   1695.16 o 
 -14   0   8   101028.91    95650.30   1458.31 o 
 -12   0   8      120.96      463.21    247.79 o 
 -10   0   8    89808.33    97265.27   2403.04 o 
  -8   0   8   171762.53   179381.84   1636.29 o 
  -6   0   8    36181.82    35040.33    654.15 o 
  -4   0   8   143838.95   151992.08   2048.50 o 
  -2   0   8    11072.14    10693.36    470.33 o 
   0   0   8   137653.20   141164.78   1934.35 o 
   2   0   8   127316.44   121096.95   3274.29 o 
   4   0   8     5933.67     6568.68    479.24 o 
   6   0   8   122932.12   124408.53   4436.90 o 
   8   0   8    36521.25    36375.62    979.49 o 
  10   0   8    12471.92    12836.97    877.71 o 
  12   0   8    19283.03    19415.48   1079.43 o 
  14   0   8      129.46      438.53    216.95 o 
  16   0   8    23175.87    21554.52    868.04 o 
  18   0   8     9633.24     9648.04    572.28 o 
  20   0   8     1510.44      750.77    305.56 o 
 -35   1   8        1.31      515.51    251.42 o 
 -33   1   8     6434.30     6166.48    755.33 o 
 -31   1   8     5323.62     4979.25    497.29 o 
 -29   1   8     7691.76     7698.70    778.78 o 
 -27   1   8    22988.62    23344.59   1089.33 o 
 -25   1   8     3220.27     2978.48    240.42 o 
 -23   1   8    17058.39    17421.76    689.54 o 
 -21   1   8    24405.60    26749.29    585.76 o 
 -19   1   8      979.83     1063.50    143.99 o 
 -17   1   8    88704.36    99335.13    968.60 o 
 -15   1   8    21495.47    22092.45    447.89 o 
 -13   1   8    15423.49    14848.94    438.65 o 
 -11   1   8    35426.09    35800.72    489.63 o 
  -9   1   8       29.52      401.88    138.64 o 
  -7   1   8    39911.32    42168.26    541.78 o 
  -5   1   8     9202.65     7251.01    245.84 o 
  -3   1   8    40743.78    37409.60    786.48 o 
  -1   1   8    68074.66    69005.05    841.12 o 
   1   1   8     2210.70     2520.67    187.61 o 
   3   1   8    29264.64    27933.55    650.06 o 
   5   1   8    29354.92    26801.88    635.51 o 
   7   1   8     7074.68     6814.68    462.59 o 
   9   1   8    27644.03    27302.45    615.46 o 
  11   1   8      818.95      940.19    137.51 o 
  13   1   8     4652.64     4542.02    631.35 o 
  15   1   8     8277.03     7406.53    633.72 o 
  17   1   8       69.15      435.67    192.51 o 
  19   1   8     3382.53     3660.52    565.40 o 
 -34   2   8      654.32      662.26    184.44 o 
 -32   2   8        3.85      -90.73    175.66 o 
 -30   2   8     3403.22     3835.58    584.93 o 
 -28   2   8     2776.80     3209.94    432.60 o 
 -26   2   8      218.63      369.55    167.32 o 
 -24   2   8     1855.10     1247.98    188.16 o 
 -22   2   8       51.70      461.70    187.98 o 
 -20   2   8    13813.40    15239.73    593.26 o 
 -18   2   8      673.57     1090.69    154.66 o 
 -16   2   8     5604.07     6581.43    294.79 o 
 -14   2   8    17645.25    15840.96    557.87 o 
 -12   2   8     3553.35     5950.81    360.73 o 
 -10   2   8    36585.66    40362.70    525.41 o 
  -8   2   8     8442.73     8921.58    298.32 o 
  -6   2   8      693.41      442.12    104.59 o 
  -4   2   8    32679.15    29157.13    427.92 o 
  -2   2   8    33255.02    33845.30    583.53 o 
   0   2   8     3010.29     2592.98    158.55 o 
   2   2   8    11653.68    11537.73    328.05 o 
   4   2   8     3107.74     3736.94    207.54 o 
   6   2   8     4699.35     4565.74    246.54 o 
   8   2   8     1662.42     1763.73    177.10 o 
  10   2   8      738.30      645.89     89.95 o 
  12   2   8     2672.44     2607.56    290.60 o 
  14   2   8       59.65      316.67    114.82 o 
  16   2   8     1774.42     1669.12    294.26 o 
  18   2   8      310.13      763.71    576.90 o 
  20   2   8      515.18      580.57    435.01 o 
 -35   3   8       15.42      106.10    164.99 o 
 -33   3   8    11721.23    13436.31    962.56 o 
 -31   3   8     9131.99     8215.86   1162.14 o 
 -29   3   8     3273.22     2889.58    515.27 o 
 -27   3   8    41636.79    42509.68   1825.43 o 
 -25   3   8     4151.34     4361.87    497.53 o 
 -23   3   8    39574.99    40916.01   1223.22 o 
 -21   3   8    39628.16    40893.09    857.36 o 
 -19   3   8     6619.05     6671.16    440.62 o 
 -17   3   8   134257.47   140356.19   1764.65 o 
 -15   3   8    22167.40    23081.55    443.35 o 
 -13   3   8    42896.97    46149.28    686.62 o 
 -11   3   8   126256.09   131268.42   1337.49 o 
  -9   3   8      387.11      642.66    135.26 o 
  -7   3   8   228725.34   241469.72   2261.16 o 
  -5   3   8    65468.73    67325.66    790.44 o 
  -3   3   8    45934.75    49179.60    660.27 o 
  -1   3   8    63743.66    61955.81    795.81 o 
   1   3   8    11807.80    11259.25    344.20 o 
   3   3   8    79779.88    78727.71   1386.87 o 
   5   3   8    44096.48    44696.96    632.13 o 
   7   3   8     6205.66     6554.53    363.84 o 
   9   3   8    47406.54    47302.27   1014.45 o 
  11   3   8     4444.78     4637.04    227.00 o 
  13   3   8    19171.60    20395.01    824.33 o 
  15   3   8    12928.01    12367.55   1302.15 o 
  17   3   8     1121.70     1032.34    451.39 o 
  19   3   8    10793.80    10228.19   1503.39 o 
 -34   4   8     6272.79     5043.08    524.23 o 
 -32   4   8      382.39      557.19    208.36 o 
 -30   4   8    10018.44    10785.32    855.16 o 
 -28   4   8     3949.22     4286.98    771.64 o 
 -26   4   8    10921.83     9833.62    606.14 o 
 -24   4   8    42283.80    44078.46    916.32 o 
 -22   4   8       37.45      627.98    188.56 o 
 -20   4   8    46010.07    44317.52    998.64 o 
 -18   4   8    25548.20    26097.78    581.21 o 
 -16   4   8    10483.17    10000.26    413.49 o 
 -14   4   8    76231.09    77143.23   1005.93 o 
 -12   4   8    28082.48    26361.96    455.32 o 
 -10   4   8    97551.00    93924.50    904.75 o 
  -8   4   8    27452.99    27236.31    452.96 o 
  -6   4   8    18881.33    19281.38    461.25 o 
  -4   4   8   145688.09   152059.80   1341.90 o 
  -2   4   8    13543.32    13538.07    380.76 o 
   0   4   8    33725.57    31848.72    686.84 o 
   2   4   8    48646.01    44848.95   2799.67 o 
   4   4   8      371.62     1133.40    501.13 o 
   6   4   8    25143.85    26328.58   2073.98 o 
   8   4   8    14943.43    13551.27    742.78 o 
  10   4   8     4767.24     4651.89    283.65 o 
  12   4   8    20957.80    20094.42   1489.92 o 
  14   4   8        5.55     1067.80    553.46 o 
  16   4   8    12207.58    14177.36    887.88 o 
  18   4   8     3203.71     3988.81    547.49 o 
 -33   5   8       38.38      453.12    190.40 o 
 -31   5   8        3.01      243.58    123.61 o 
 -29   5   8      351.42      209.89    193.35 o 
 -27   5   8       65.02      106.60    310.95 o 
 -25   5   8     3767.61     3834.88    462.50 o 
 -23   5   8     2448.03     1841.69    199.08 o 
 -21   5   8     1321.61     1274.93    164.95 o 
 -19   5   8     5913.62     5721.89    323.10 o 
 -17   5   8      241.33      582.78    243.28 o 
 -15   5   8      201.16      710.72    157.38 o 
 -13   5   8     9186.79     9350.40    338.17 o 
 -11   5   8     2011.28     2147.54    223.57 o 
  -9   5   8    11286.13    11998.12    305.69 o 
  -7   5   8     1253.41     1229.31    134.73 o 
  -5   5   8     5106.24     4716.74    267.81 o 
  -3   5   8     6199.06     6050.06    247.02 o 
  -1   5   8     3516.26     2549.49    283.43 o 
   1   5   8      876.17     1052.22    329.05 o 
   3   5   8      209.55      725.47    504.51 o 
   5   5   8     1609.31     1709.38    388.39 o 
   7   5   8       90.12      122.78    155.56 o 
   9   5   8       63.44      172.42    323.16 o 
  11   5   8       63.27      110.47    317.67 o 
  13   5   8       88.64      340.24    303.03 o 
  15   5   8      179.68     -108.14    291.50 o 
  17   5   8       86.13      394.73    294.78 o 
  19   5   8        1.09      522.43    412.86 o 
 -32   6   8      490.14      537.10    197.80 o 
 -30   6   8     9324.67    10039.24    902.57 o 
 -28   6   8     1869.04     2880.62    644.03 o 
 -26   6   8    13863.90    12612.23   1008.11 o 
 -24   6   8    26655.18    27502.69   1162.71 o 
 -22   6   8       89.89      343.77    149.16 o 
 -20   6   8    29487.77    30396.03    931.29 o 
 -18   6   8    19628.93    20694.61    700.37 o 
 -16   6   8    11053.55    10539.41    423.28 o 
 -14   6   8   102635.55   108444.16   1438.43 o 
 -12   6   8      379.01      319.48    175.42 o 
 -10   6   8    59461.70    58629.69    973.92 o 
  -8   6   8    45631.32    45421.13    844.03 o 
  -6   6   8    14227.40    14001.44    393.35 o 
  -4   6   8    73689.74    76439.41   1625.15 o 
  -2   6   8     2867.78     2719.12    176.03 o 
   0   6   8    51509.03    53561.74   1193.31 o 
   2   6   8    46468.22    45331.27   1089.90 o 
   4   6   8      113.23      391.66    237.75 o 
   6   6   8    21154.46    19514.95   1217.86 o 
   8   6   8     2237.26     2086.14    413.65 o 
  10   6   8    11057.67    14946.84   1397.58 o 
  12   6   8    21518.17    19849.53   1416.66 o 
  14   6   8      816.31     1712.23    575.76 o 
  16   6   8     6518.87     8335.19   1204.91 o 
 -31   7   8     9161.94     6354.91   1158.24 o 
 -29   7   8     3988.46     3565.27    332.08 o 
 -27   7   8    20675.92    22165.08   1097.64 o 
 -25   7   8      128.60      131.54    131.55 o 
 -23   7   8    27167.06    27784.45   1137.21 o 
 -21   7   8    42980.98    43793.15   1046.37 o 
 -19   7   8     1220.50     1048.56    164.86 o 
 -17   7   8    50943.15    51542.91   1109.65 o 
 -15   7   8     5909.18     5312.99    397.49 o 
 -13   7   8    61988.47    62888.98    994.99 o 
 -11   7   8    77749.48    80270.66   1135.31 o 
  -9   7   8      565.34      605.19    154.09 o 
  -7   7   8    65638.79    67450.52   1057.47 o 
  -5   7   8    23921.28    22559.77    718.71 o 
  -3   7   8    24209.50    22106.44    857.50 o 
  -1   7   8    73646.85    73862.35   1408.80 o 
   1   7   8     2286.32     1827.33    968.30 o 
   3   7   8    45412.85    46122.76   2152.15 o 
   5   7   8    24632.90    23080.86   1030.44 o 
   7   7   8     7829.28     6441.61   1170.66 o 
   9   7   8    28611.20    30088.51   1963.62 o 
  11   7   8      921.32     1011.62    330.25 o 
  13   7   8    10656.62    10482.80    709.02 o 
  15   7   8     7447.17     7753.66   1135.73 o 
  17   7   8      135.08       18.45    312.38 o 
 -30   8   8      978.77      634.44    284.58 o 
 -28   8   8      821.67      684.28    286.80 o 
 -26   8   8     1920.17     1460.22    296.84 o 
 -24   8   8     4385.11     4439.25    490.79 o 
 -22   8   8     1081.65     1119.79    225.14 o 
 -20   8   8     8578.89     9013.02    562.91 o 
 -18   8   8      571.85     1006.40    297.71 o 
 -16   8   8      230.63      376.73    135.44 o 
 -14   8   8     4849.85     4695.68    333.11 o 
 -12   8   8       56.84      363.74    139.63 o 
 -10   8   8     7000.49     6415.85    430.43 o 
  -8   8   8     2031.70     2092.86    253.70 o 
  -6   8   8      941.84     1116.87    165.09 o 
  -4   8   8     4869.38     5186.11    331.60 o 
  -2   8   8      973.78     1113.70    133.22 o 
   0   8   8     6682.96     6949.40    799.35 o 
   2   8   8     5118.09     5526.98   1456.25 o 
   4   8   8      349.90      534.85    548.86 o 
   6   8   8     4658.06     4804.33    634.22 o 
   8   8   8      923.33     1166.01    542.99 o 
  10   8   8      514.35      776.51    382.84 o 
  12   8   8     1423.56     1421.47    411.49 o 
  14   8   8        2.62      436.17    334.58 o 
  16   8   8     1311.29     1831.95    612.34 o 
 -29   9   8      621.98      940.16    335.32 o 
 -27   9   8     5884.57     4663.56    584.88 o 
 -25   9   8     1878.78     1794.24    285.22 o 
 -23   9   8     7914.96     8182.68    653.12 o 
 -21   9   8     9027.53     8494.69    683.47 o 
 -19   9   8     2312.90     2302.33    285.24 o 
 -17   9   8    10215.75    10341.96    661.35 o 
 -15   9   8     2567.04     2715.58    214.70 o 
 -13   9   8     3009.28     3226.15    320.64 o 
 -11   9   8    13667.63    13087.40    916.64 o 
  -9   9   8       43.37      150.58     98.16 o 
  -7   9   8    18382.52    18026.95    637.79 o 
  -5   9   8     4086.51     3211.15    294.18 o 
  -3   9   8     7632.98     7824.97    665.30 o 
  -1   9   8    26642.42    25793.67    664.36 o 
   3   9   8     8208.05     7315.91   1312.64 o 
   5   9   8     5177.78     6730.73   1440.92 o 
   7   9   8      831.01     1602.76    565.51 o 
   9   9   8     6863.54     7578.76    995.44 o 
  11   9   8      570.65     1210.41    607.58 o 
  13   9   8     3359.42     5409.06    807.06 o 
 -26  10   8     5546.00     4956.61    561.49 o 
 -24  10   8    15867.56    14061.76   1995.49 o 
 -22  10   8       23.35      172.35    280.38 o 
 -20  10   8    19357.00    20645.78    879.63 o 
 -18  10   8    17506.59    17427.97   1388.27 o 
 -16  10   8    12826.46    14001.37    888.58 o 
 -14  10   8    40193.80    38302.89   1245.06 o 
 -12  10   8      130.28      416.12    130.50 o 
 -10  10   8    13536.57    14860.55   1087.40 o 
  -8  10   8    23872.80    25013.70    792.06 o 
  -6  10   8     4189.69     4051.95    279.38 o 
  -4  10   8    41640.30    43661.64   1450.60 o 
  -2  10   8     5958.38     6511.28    643.26 o 
   0  10   8    18202.76    19891.77   1543.88 o 
   2  10   8    26204.84    28491.18   2264.95 o 
   4  10   8      429.15      197.21    351.97 o 
   6  10   8    23695.06    25592.91   1539.39 o 
   8  10   8     4822.19     6015.22    709.91 o 
  10  10   8     5601.10     6215.49    988.73 o 
  12  10   8    10821.27    12475.01   1855.42 o 
 -25  11   8      373.69      303.82    321.42 o 
 -23  11   8     3811.85     3905.97    565.22 o 
 -21  11   8     5340.31     5591.72    738.09 o 
 -19  11   8      170.94      857.87    328.17 o 
 -17  11   8     4947.15     4710.70    556.94 o 
 -15  11   8     1481.31     1438.43    496.06 o 
 -13  11   8     6703.45     5955.24    840.71 o 
 -11  11   8    10003.68     9653.18    731.69 o 
  -9  11   8       13.78      201.91     99.35 o 
  -7  11   8    11377.59    10618.54   1126.67 o 
  -5  11   8     2696.33     2722.49    258.28 o 
  -3  11   8     4036.20     2705.69    353.52 o 
  -1  11   8     7834.63     8812.37    958.01 o 
   1  11   8      111.73      -82.72    389.13 o 
   3  11   8     4572.74     4768.02    779.90 o 
   5  11   8     4880.29     4051.13    618.37 o 
   7  11   8     1059.35     1069.92    560.12 o 
   9  11   8     3425.52     5962.73    789.15 o 
 -22  12   8       27.92      314.71    124.60 o 
 -20  12   8     1843.30     1658.30    270.15 o 
 -18  12   8     1854.80     1441.66    262.74 o 
 -16  12   8      471.06      549.69    432.71 o 
 -14  12   8     2005.27     1606.82    349.15 o 
 -12  12   8        7.34      394.38    373.32 o 
 -10  12   8     1246.72      956.38    338.11 o 
  -8  12   8     1354.14     1277.97    327.23 o 
  -6  12   8       51.45      136.25    279.98 o 
  -4  12   8     1671.98     1735.50    304.84 o 
  -2  12   8       53.90      264.28    394.94 o 
   0  12   8      350.84     1368.24    590.25 o 
   2  12   8     1769.77     2357.13    577.93 o 
   4  12   8      261.68      829.00    520.27 o 
   6  12   8     4509.37     3159.44    478.03 o 
   8  12   8      236.30      529.04    342.14 o 
 -19  13   8      846.22      524.39    284.53 o 
 -17  13   8    10650.60    11001.69   1160.17 o 
 -15  13   8     4429.61     5161.17    588.94 o 
 -13  13   8     5665.21     5667.97    665.75 o 
 -11  13   8    10043.04    11719.67    876.03 o 
  -9  13   8       41.98      444.01    251.77 o 
  -7  13   8    15350.09    15393.57    488.47 o 
  -5  13   8     6624.83     6486.33    950.41 o 
  -3  13   8     5216.07     3948.06    524.86 o 
  -1  13   8    12241.52    15146.74   1595.15 o 
   1  13   8       86.92      824.98    466.99 o 
   3  13   8     9079.78     9982.57   1579.72 o 
 -12  14   8      459.41      584.68    241.31 o 
 -10  14   8     5883.35     6659.14   1019.78 o 
  -8  14   8     4513.69     4675.10    643.69 o 
  -6  14   8     1156.86     1584.85    527.51 o 
  -4  14   8     5819.08     7165.53    880.22 o 
  -2  14   8     1049.36      507.21    344.94 o 
 -35   1   9    11812.23    10624.66   1264.51 o 
 -33   1   9     2737.07     3605.25    741.21 o 
 -31   1   9     8610.35     9684.88   1288.92 o 
 -29   1   9    26632.73    25962.76   1376.52 o 
 -27   1   9      448.71      871.34    273.00 o 
 -25   1   9    34536.52    36407.70    857.75 o 
 -23   1   9    21956.60    20676.76    808.02 o 
 -21   1   9    31304.35    28718.76    572.35 o 
 -19   1   9   106063.72   115282.69   1775.79 o 
 -17   1   9     2942.11     2630.15    282.90 o 
 -15   1   9    43685.61    50972.24    826.29 o 
 -13   1   9    33933.69    31118.10    533.93 o 
 -11   1   9    11117.28     9819.42    406.61 o 
  -9   1   9   127100.38   140165.06   1368.92 o 
  -7   1   9    33617.86    32038.14    441.14 o 
  -5   1   9    62931.98    64722.26    769.76 o 
  -3   1   9   129413.09   125629.93   1234.16 o 
  -1   1   9     4499.97     3720.51    217.34 o 
   1   1   9    78968.83    77154.73    964.40 o 
   3   1   9    11433.05    11289.66    356.28 o 
   5   1   9    22635.38    24246.06    666.38 o 
   7   1   9    45317.80    46391.66    790.81 o 
   9   1   9      879.54      863.93    143.79 o 
  11   1   9    21649.56    21609.66    711.16 o 
  13   1   9     6487.20     6742.91    589.21 o 
  15   1   9     4088.91     4787.66    541.46 o 
  17   1   9     9406.12     9493.62    851.94 o 
  19   1   9      524.16     1319.19    380.14 o 
 -34   2   9     4482.58     4584.92    389.24 o 
 -32   2   9    23837.33    24623.18    769.45 o 
 -30   2   9     1295.22     1408.61    239.41 o 
 -28   2   9    22199.47    23146.46   1508.97 o 
 -26   2   9    40645.18    40236.81    831.11 o 
 -24   2   9     2933.97     3235.84    282.26 o 
 -22   2   9    84668.42    90119.38   1332.38 o 
 -20   2   9    15737.41    15818.18    722.03 o 
 -18   2   9    46492.72    44145.63    825.56 o 
 -16   2   9   108428.40   115164.45   1129.70 o 
 -14   2   9     3489.62     3385.44    227.13 o 
 -12   2   9   177413.14   192556.05   2071.08 o 
 -10   2   9    52040.90    52163.22    681.22 o 
  -8   2   9    83676.17    85172.13   1132.49 o 
  -6   2   9   115897.55   123514.68   1307.53 o 
  -4   2   9     2204.84     2231.66    150.74 o 
  -2   2   9   114816.27   116499.63   1160.76 o 
   0   2   9    82706.55    79848.59   1003.19 o 
   2   2   9     7634.41     7411.35    291.66 o 
   4   2   9    90628.71    89074.72   1328.15 o 
   6   2   9    10029.26     9874.94    382.03 o 
   8   2   9    30177.85    29591.02    736.05 o 
  10   2   9    24599.01    23877.01    941.76 o 
  12   2   9     1845.01     2178.51    294.64 o 
  14   2   9    19773.74    21805.80    979.67 o 
  16   2   9     3899.95     3992.12    269.35 o 
  18   2   9     3790.78     3282.49    529.89 o 
 -35   3   9     2696.10     2765.19    349.09 o 
 -33   3   9      787.06      559.92    221.85 o 
 -31   3   9     1425.12     1453.58    497.22 o 
 -29   3   9      744.07      959.28    304.15 o 
 -27   3   9       24.50      121.63    385.14 o 
 -25   3   9     5626.77     5645.89    507.07 o 
 -23   3   9     7636.60     8821.32    528.05 o 
 -21   3   9      393.54      867.00    153.32 o 
 -19   3   9     2008.22     1652.79    178.12 o 
 -17   3   9      602.00      583.99    253.40 o 
 -15   3   9    13209.01    11875.94    315.58 o 
 -13   3   9     1424.33     1409.12    208.32 o 
 -11   3   9    15189.71    15755.57    332.02 o 
  -9   3   9    76015.23    75672.30   1026.90 o 
  -7   3   9    23563.48    22143.21    846.07 o 
  -5   3   9     6472.71     6522.67    310.06 o 
  -3   3   9     3372.14     3269.95    200.38 o 
  -1   3   9    17643.19    16820.21    333.33 o 
   1   3   9     3037.85     3190.05    295.54 o 
   3   3   9     7318.79     6005.38    246.51 o 
   5   3   9       57.59      167.77    118.26 o 
   7   3   9    10091.83     9345.83    403.89 o 
   9   3   9       13.71      230.35     72.70 o 
  11   3   9     2409.32     2687.84    227.11 o 
  13   3   9     2298.60     1736.32    270.41 o 
  15   3   9       90.69      473.35    195.15 o 
  17   3   9     1368.32     1221.56    403.14 o 
 -34   4   9      243.26      455.62    177.08 o 
 -32   4   9     8256.11     7313.70    750.02 o 
 -30   4   9      831.03      403.20    298.24 o 
 -28   4   9     9036.52     8170.51    854.07 o 
 -26   4   9    10080.45     9678.93    560.07 o 
 -24   4   9      142.60      228.47    167.18 o 
 -22   4   9    25453.80    26537.63   1187.14 o 
 -20   4   9     1036.88     1280.79    241.10 o 
 -18   4   9    18450.08    18704.56    596.71 o 
 -16   4   9    42020.27    40938.86    719.03 o 
 -14   4   9     7186.26     8113.00    297.97 o 
 -12   4   9   109644.25   118588.22   1496.09 o 
 -10   4   9     3020.62     3117.33    260.95 o 
  -8   4   9    38854.11    39178.55    565.03 o 
  -6   4   9    51243.50    51087.84    568.09 o 
  -4   4   9     7200.13     6842.85    318.17 o 
  -2   4   9    17676.25    17903.39    650.11 o 
   0   4   9    10201.45     9741.46    506.90 o 
   2   4   9      724.62      438.78    342.80 o 
   4   4   9    18315.25    17900.77   1278.33 o 
   6   4   9     1275.46     1615.88    281.37 o 
   8   4   9    13975.56    12329.17   1237.37 o 
  10   4   9     8725.57     8104.31    897.18 o 
  12   4   9      861.27      559.53    268.91 o 
  14   4   9     6513.69     5605.84    770.17 o 
  16   4   9     1266.60      633.96    332.31 o 
  18   4   9     2885.66     2024.08    521.01 o 
 -33   5   9     4164.63     3330.62    290.50 o 
 -31   5   9     8421.97     8226.39    748.73 o 
 -29   5   9    26949.88    28056.43   1224.27 o 
 -27   5   9      123.06      520.62    171.24 o 
 -25   5   9    39382.54    40670.28   1425.58 o 
 -23   5   9    30597.70    29953.38    760.36 o 
 -21   5   9     6499.35     7263.53    385.99 o 
 -19   5   9    69090.84    71479.65   1156.32 o 
 -17   5   9     1289.33     1321.24    149.46 o 
 -15   5   9   113856.51   117532.37   1788.60 o 
 -13   5   9   103153.94   111164.45   1684.94 o 
 -11   5   9    17890.90    19420.29    461.61 o 
  -9   5   9   158374.42   161745.61   2066.08 o 
  -7   5   9    15150.69    14914.88    350.54 o 
  -5   5   9    50777.40    48886.22    987.16 o 
  -3   5   9    82511.84    84220.34   1270.60 o 
  -1   5   9       44.19      259.62    298.50 o 
   1   5   9    79512.54    82113.24   1821.87 o 
   3   5   9    13447.23    12826.96    817.06 o 
   5   5   9    23815.63    22793.93    908.52 o 
   7   5   9    21760.95    21633.86   2071.28 o 
   9   5   9       23.60     -218.35    321.58 o 
  11   5   9    29613.21    31176.45   2312.36 o 
  13   5   9    13647.16    11600.66    814.41 o 
  15   5   9     2820.59     2378.38    412.54 o 
  17   5   9    11434.95    12975.98   1898.97 o 
 -32   6   9     5982.13     5018.33    822.98 o 
 -30   6   9      809.02      533.27    185.94 o 
 -28   6   9    12343.83    11846.49    760.88 o 
 -26   6   9     6030.06     6042.26   1163.61 o 
 -24   6   9     1643.68     2047.43    278.32 o 
 -22   6   9    13669.82    14193.14    746.32 o 
 -20   6   9     5364.82     4911.19    346.49 o 
 -18   6   9    14528.72    13531.55    598.11 o 
 -16   6   9    40043.90    39054.52    670.35 o 
 -14   6   9       21.88      249.92    165.61 o 
 -12   6   9    25565.44    25780.96    585.74 o 
 -10   6   9    13880.24    12779.89    613.51 o 
  -8   6   9    10686.29    11162.28    449.55 o 
  -6   6   9    34348.66    32409.69    497.98 o 
  -4   6   9      228.03      276.37     87.44 o 
  -2   6   9    22017.61    20308.14    523.33 o 
   0   6   9    21946.09    20999.18    894.86 o 
   2   6   9     1068.14     1316.31    380.31 o 
   4   6   9    26105.03    24551.01   1425.75 o 
   6   6   9      299.66      159.73    360.53 o 
   8   6   9     7241.28     7555.24    784.71 o 
  10   6   9     5362.76     4123.38    870.81 o 
  12   6   9      191.66     1805.89    545.53 o 
  14   6   9     4247.19     4766.43    570.95 o 
  16   6   9      786.23      449.39    326.71 o 
 -31   7   9     1196.96     1303.94    281.99 o 
 -29   7   9      669.26     1188.16    523.75 o 
 -27   7   9      603.36     1241.86    454.67 o 
 -25   7   9     1666.66     1552.59    419.36 o 
 -23   7   9     6188.00     6834.29    527.60 o 
 -21   7   9      147.05      241.74    271.73 o 
 -19   7   9     5504.51     5407.70    375.89 o 
 -17   7   9      132.46      592.60    150.40 o 
 -15   7   9     5377.86     4953.61    354.30 o 
 -13   7   9    12258.05    12759.63    645.21 o 
 -11   7   9      250.26      429.50    118.04 o 
  -9   7   9     4736.78     4076.53    327.95 o 
  -7   7   9       51.28      286.82    107.09 o 
  -5   7   9     3887.40     3851.46    302.53 o 
  -3   7   9     4101.08     3672.34    330.70 o 
  -1   7   9     1413.41     1814.07    312.46 o 
   1   7   9     5271.90     6661.02    853.10 o 
   3   7   9      576.94      309.95    375.17 o 
   5   7   9      183.00      399.96    525.55 o 
   7   7   9     5059.48     4940.49    686.97 o 
   9   7   9      108.01      292.67    362.81 o 
  11   7   9     1402.00     1610.16    569.58 o 
  13   7   9     1165.96     1409.52    415.29 o 
  15   7   9      103.71      722.81    459.38 o 
 -30   8   9     1673.21     1678.24    414.66 o 
 -28   8   9    12328.65    11735.45    967.36 o 
 -26   8   9    15838.88    15605.91    999.85 o 
 -24   8   9     2887.37     2979.64    309.16 o 
 -22   8   9    39370.19    38071.49   1866.28 o 
 -20   8   9     9717.95     9680.34    619.10 o 
 -18   8   9    21670.23    20343.20    592.95 o 
 -16   8   9    23397.20    23030.20    594.60 o 
 -14   8   9      635.33      720.01    149.91 o 
 -12   8   9    40073.84    42124.68   1010.95 o 
 -10   8   9    39957.70    39661.31    885.88 o 
  -8   8   9    15599.99    14911.67    585.93 o 
  -6   8   9    56886.71    56856.36   1187.93 o 
  -4   8   9      328.73      363.91    151.48 o 
  -2   8   9    29638.30    27854.20    885.26 o 
   0   8   9    22041.32    23288.10   1253.12 o 
   2   8   9     9416.39     9160.70    961.19 o 
   4   8   9    28664.12    28836.92   1913.67 o 
   6   8   9     3186.89     4188.76    940.84 o 
   8   8   9    15578.65    15293.36   2319.50 o 
  10   8   9    11507.34    13123.56    837.46 o 
  12   8   9      681.59     1303.86    486.70 o 
  14   8   9    11192.33    11830.90   2124.14 o 
 -29   9   9     9492.06     7484.50   1164.72 o 
 -27   9   9       77.42      155.13    246.39 o 
 -25   9   9    12166.72    11246.98    957.75 o 
 -23   9   9     6886.28     7411.17    653.62 o 
 -21   9   9     6912.86     7295.81    903.66 o 
 -19   9   9    22266.34    22940.94   1061.17 o 
 -17   9   9      578.89      591.83    157.33 o 
 -15   9   9    23955.70    21049.08    877.65 o 
 -13   9   9    16126.93    14818.10    888.81 o 
 -11   9   9     1004.27      600.72    139.02 o 
  -9   9   9    14316.93    14290.38    677.32 o 
  -7   9   9     7870.22     8459.33    570.95 o 
  -5   9   9    21586.51    19965.88    902.56 o 
  -3   9   9    34774.33    37913.04    863.83 o 
  -1   9   9      334.94      652.14    604.10 o 
   1   9   9    15619.49    16031.56   1604.67 o 
   3   9   9     2701.02     3532.39    904.69 o 
   5   9   9     3998.12     4836.78   1050.52 o 
   7   9   9    15685.03    18137.94   1288.00 o 
   9   9   9        1.62      383.58    552.35 o 
  11   9   9     7447.62     8385.19   1246.30 o 
  13   9   9     2560.53     4378.57    781.48 o 
 -28  10   9       64.09      379.75    233.11 o 
 -26  10   9       69.07      199.68    341.19 o 
 -24  10   9        4.50       44.23    219.59 o 
 -22  10   9       89.31      611.84    253.20 o 
 -20  10   9       71.33      239.60    135.97 o 
 -18  10   9      508.27      510.60    146.76 o 
 -16  10   9      175.84      457.58    228.89 o 
 -14  10   9     1357.66     1347.89    261.26 o 
 -12  10   9        7.54      311.58    286.49 o 
 -10  10   9      166.88      649.70    260.17 o 
  -8  10   9      101.14       73.78    116.42 o 
  -6  10   9       95.96      369.94    363.24 o 
  -4  10   9       33.84      264.90    126.37 o 
  -2  10   9      377.27      298.46    115.17 o 
   0  10   9       70.12      102.96    417.41 o 
   2  10   9        5.51     1545.73    654.31 o 
   4  10   9       27.94      679.15    381.46 o 
   6  10   9        3.71      418.36    461.70 o 
   8  10   9        2.91     -129.45    364.44 o 
  10  10   9      102.02      152.44    346.37 o 
 -25  11   9     6234.44     6763.73    541.10 o 
 -23  11   9     3566.95     3358.69    435.97 o 
 -21  11   9     3525.03     3058.27    318.90 o 
 -19  11   9    14094.05    13956.92    711.50 o 
 -17  11   9      665.28     1342.84    482.02 o 
 -15  11   9    11512.97    12633.31   1658.10 o 
 -13  11   9    10272.38    10792.91   1173.25 o 
 -11  11   9     5660.79     4462.84    569.10 o 
  -9  11   9    24578.97    24484.90   1060.00 o 
  -7  11   9     1586.57     1698.36    454.84 o 
  -5  11   9    11934.60    12746.13   1373.41 o 
  -3  11   9    21123.24    23635.92   1698.09 o 
  -1  11   9      152.14      850.51    450.97 o 
   1  11   9    14882.52    14981.99   1037.73 o 
   3  11   9     4550.99     4137.49    613.19 o 
   5  11   9     3807.97     4613.89    650.08 o 
   7  11   9     7815.35     9656.81   1609.37 o 
   9  11   9       20.09      287.91    379.61 o 
 -22  12   9     8258.02     7649.01    602.78 o 
 -20  12   9     2837.35     2659.46    438.02 o 
 -18  12   9     9631.23    11256.67   2604.39 o 
 -16  12   9    11725.63    13598.17    782.30 o 
 -14  12   9       23.62      305.20    199.44 o 
 -12  12   9    16769.96    16058.28    794.09 o 
 -10  12   9     7274.71     8024.94    396.38 o 
  -8  12   9    10505.92    11500.12    498.80 o 
  -6  12   9    24526.83    27645.55   1466.13 o 
  -4  12   9      829.54     1088.52    642.84 o 
  -2  12   9    13595.40    13326.79    945.92 o 
   0  12   9     8839.11     9176.87    748.50 o 
   2  12   9     2700.46     2733.36    611.28 o 
   4  12   9    11272.19    11851.67   1749.81 o 
   6  12   9      847.10      634.59    369.57 o 
 -19  13   9     1077.12     1131.89    285.47 o 
 -17  13   9      100.28       82.73    174.71 o 
 -15  13   9     1863.33     1517.51    434.37 o 
 -13  13   9     1201.82     1704.60    310.60 o 
 -11  13   9       19.72       -1.52    156.82 o 
  -9  13   9     1568.23     2080.60    316.04 o 
  -7  13   9       10.30      164.65    311.48 o 
  -5  13   9     1531.36     1361.16    427.61 o 
  -3  13   9     1290.38     2099.77    534.64 o 
  -1  13   9        0.49     1030.70    360.32 o 
   1  13   9      855.73     2108.28    674.71 o 
 -12  14   9     3928.09     3260.83    517.07 o 
 -10  14   9     1399.16     1718.20    537.97 o 
  -8  14   9      556.42      766.05    376.34 o 
  -6  14   9     3454.64     3585.83    632.96 o 
  -4  14   9       23.21      458.11    336.48 o 
 -36   0  10     6667.92     6480.78   1564.71 o 
 -34   0  10    27915.29    25536.09   1342.71 o 
 -32   0  10      222.69      630.31    367.19 o 
 -30   0  10    22951.54    22732.16   2295.08 o 
 -28   0  10    22187.16    24747.52   2565.49 o 
 -26   0  10    20168.99    20632.60   1623.11 o 
 -24   0  10    90578.20    91976.36   3884.65 o 
 -22   0  10     3947.38     4076.12    360.56 o 
 -20   0  10   111136.08   115607.18   3175.96 o 
 -18   0  10    81353.69    88570.02   1708.23 o 
 -16   0  10    19472.68    19297.66    558.03 o 
 -14   0  10    32991.10    37296.61   1665.11 o 
 -12   0  10    21485.36    18137.71   1396.36 o 
 -10   0  10    91658.24    88697.20   1778.89 o 
  -8   0  10   276195.88   299455.66   5410.56 o 
  -6   0  10      373.08      830.86    301.28 o 
  -4   0  10   150140.91   158171.67   2057.96 o 
  -2   0  10    23453.66    22642.90    508.54 o 
   0   0  10    58549.94    57419.46   1064.41 o 
   2   0  10    95020.05    93174.66   1988.90 o 
   4   0  10        3.54      362.48    178.52 o 
   6   0  10    66939.89    69140.13   1978.74 o 
   8   0  10    28711.26    29612.63    753.29 o 
  10   0  10     6114.42     6612.73    854.33 o 
  12   0  10    22207.25    22496.06   1454.13 o 
  14   0  10      205.58      260.74    216.92 o 
  16   0  10    10863.45    12079.91   1224.37 o 
 -35   1  10     1061.05     1193.61    285.37 o 
 -33   1  10     6127.31     6039.86    789.77 o 
 -31   1  10     7302.73     6598.43    914.31 o 
 -29   1  10      911.53      946.86    199.49 o 
 -27   1  10    22026.38    22413.51   1214.81 o 
 -25   1  10     5697.99     5838.95    421.31 o 
 -23   1  10    10088.30    10506.24    571.41 o 
 -21   1  10    27943.81    30395.91   1234.68 o 
 -19   1  10      421.65      728.18    167.09 o 
 -17   1  10    37315.81    35692.17    677.84 o 
 -15   1  10    42469.67    41988.92   1053.90 o 
 -13   1  10    38726.98    36293.44    551.14 o 
 -11   1  10    71894.62    78646.29    945.22 o 
  -9   1  10     8629.39    10175.75    360.52 o 
  -7   1  10    17455.66    16953.51    486.84 o 
  -5   1  10    27214.34    26636.58    405.84 o 
  -3   1  10     1435.96      923.98    128.02 o 
  -1   1  10    44097.01    44107.71    793.39 o 
   1   1  10      993.31      808.41    117.10 o 
   3   1  10    29377.44    28411.29    550.44 o 
   5   1  10    26221.45    26832.61    720.38 o 
   7   1  10      807.35      675.06    132.68 o 
   9   1  10    14559.03    14037.90    643.80 o 
  11   1  10     1692.46     1838.46    231.43 o 
  13   1  10     3873.35     3641.05    420.94 o 
  15   1  10     5874.56     5654.99    330.19 o 
  17   1  10       72.40      644.37    344.04 o 
 -36   2  10      400.65      837.31    241.83 o 
 -34   2  10      756.86      506.66    173.56 o 
 -32   2  10        0.08     -148.30    198.80 o 
 -30   2  10     4396.72     4487.21    735.96 o 
 -28   2  10     5690.55     5121.52    756.44 o 
 -26   2  10      817.85      744.91    372.42 o 
 -24   2  10     7213.81     8065.27    681.07 o 
 -22   2  10     4313.56     5057.47    304.73 o 
 -20   2  10     4782.84     5000.54    298.16 o 
 -18   2  10     4714.17     4427.06    307.03 o 
 -16   2  10     5056.06     5404.20    571.16 o 
 -14   2  10    14719.52    16996.07    364.18 o 
 -12   2  10     1784.99     2791.17    196.95 o 
 -10   2  10      719.94      490.30    155.29 o 
  -8   2  10    21789.02    20309.79    367.79 o 
  -6   2  10     3423.77     4548.69    302.08 o 
  -4   2  10    29782.68    29549.98    439.25 o 
  -2   2  10     3669.83     3349.27    199.36 o 
   0   2  10      225.08      514.95    186.89 o 
   2   2  10     7992.22     7309.81    378.73 o 
   4   2  10       73.72      378.09    122.06 o 
   6   2  10     6736.59     6982.19    316.11 o 
   8   2  10      271.20      465.74    115.64 o 
  10   2  10      707.14      898.53    134.78 o 
  12   2  10     2708.69     1999.13    303.24 o 
  14   2  10        3.38      163.04    221.15 o 
  16   2  10      892.83     1022.51    472.43 o 
 -35   3  10      620.73      851.92    454.59 o 
 -33   3  10    10058.16     9655.20    753.17 o 
 -31   3  10    21423.63    22174.12   1356.82 o 
 -29   3  10     3698.74     3919.32    655.59 o 
 -27   3  10    42218.84    44410.99   1942.74 o 
 -25   3  10     9755.29    10811.14    667.86 o 
 -23   3  10    25104.99    24972.85    737.90 o 
 -21   3  10    53853.79    55135.75    951.40 o 
 -19   3  10      325.25      552.08    172.45 o 
 -17   3  10   141792.09   153010.45   2646.77 o 
 -15   3  10    34774.34    35215.75   1067.14 o 
 -13   3  10    43839.48    44819.84    622.50 o 
  -9   3  10     2437.92     2359.15    305.83 o 
  -7   3  10    91492.95    93190.34   1352.55 o 
  -5   3  10    34712.96    30667.62    457.40 o 
  -3   3  10    17765.44    18339.77    407.31 o 
  -1   3  10    84878.63    83782.28   1257.59 o 
   1   3  10    13333.08    12588.73    445.98 o 
   3   3  10    31212.49    32328.88    572.68 o 
   5   3  10    33717.01    32199.34    686.04 o 
   7   3  10     3894.01     3458.35    310.61 o 
   9   3  10    35853.16    37332.54   1244.36 o 
  11   3  10     6093.15     4831.97    579.67 o 
  13   3  10     6075.93     6239.23    925.94 o 
  15   3  10     8972.56     9873.15   1098.30 o 
  17   3  10       15.99      569.10    365.29 o 
 -34   4  10     6304.09     5777.22    795.54 o 
 -32   4  10       81.85       50.26    186.01 o 
 -30   4  10    14376.25    16522.35   1545.84 o 
 -28   4  10     6678.03     6577.12    980.22 o 
 -26   4  10     3497.19     4378.34    457.47 o 
 -24   4  10    36231.65    37344.68    728.81 o 
 -22   4  10     2226.01     2217.81    214.57 o 
 -20   4  10    51264.73    52510.03   1101.82 o 
 -18   4  10    39853.39    39397.58    683.97 o 
 -16   4  10    13285.20    14002.94    472.00 o 
 -14   4  10    71959.40    71734.34    959.17 o 
 -12   4  10    15302.68    16636.85    430.40 o 
 -10   4  10    32649.02    32281.59    645.87 o 
  -8   4  10    46838.62    44852.50    850.85 o 
  -6   4  10     6071.65     6183.42    228.11 o 
  -4   4  10    91273.95    92356.59   1298.89 o 
  -2   4  10    13034.47    12423.25    300.62 o 
   0   4  10    24815.22    22639.53    911.48 o 
   2   4  10    31831.14    30990.17   1053.30 o 
   4   4  10      631.81      720.34    263.85 o 
   6   4  10    20171.72    19294.60   1055.83 o 
   8   4  10    12552.53    13098.71   1342.66 o 
  10   4  10     1671.63     2316.33    608.17 o 
  12   4  10    13732.37    14690.27    756.64 o 
  14   4  10      560.43      694.69    430.46 o 
  16   4  10     5597.68     4761.62    653.31 o 
 -33   5  10       19.00      434.51    188.63 o 
 -31   5  10       64.69      250.31    265.79 o 
 -29   5  10       82.91      625.16    239.43 o 
 -27   5  10       43.29      146.38    200.64 o 
 -25   5  10      456.64      210.18    249.00 o 
 -23   5  10     2397.87     2688.14    320.72 o 
 -21   5  10     5684.81     5753.78    502.72 o 
 -19   5  10      905.11      737.67    186.48 o 
 -17   5  10       21.31      494.04    178.54 o 
 -15   5  10     2355.39     2412.18    176.61 o 
 -13   5  10       28.84      283.17    164.64 o 
 -11   5  10       14.46      205.82     90.15 o 
  -9   5  10        8.12      365.78    153.53 o 
  -7   5  10       36.30      257.34    206.95 o 
  -5   5  10      269.28      324.75    123.62 o 
  -3   5  10      327.05      442.51    140.89 o 
  -1   5  10      438.97     1016.27    396.37 o 
   1   5  10      488.32      729.73    251.58 o 
   3   5  10     2829.84     2539.14    336.05 o 
   5   5  10      114.61      382.65    459.27 o 
   7   5  10      583.51      807.06    496.27 o 
   9   5  10       55.93      497.27    363.28 o 
  11   5  10        7.42      546.17    454.20 o 
  13   5  10       69.47      -29.65    287.43 o 
  15   5  10       96.91      905.91    437.97 o 
 -34   6  10     7238.73     5754.93    930.98 o 
 -32   6  10      108.93      153.27    141.87 o 
 -30   6  10    11185.28     9807.84    967.65 o 
 -28   6  10     7132.95     5771.30   1061.98 o 
 -26   6  10     7703.45     7829.49   1048.29 o 
 -24   6  10    28473.77    28453.30   1339.77 o 
 -22   6  10     1470.50     1727.98    231.62 o 
 -20   6  10    31752.06    32121.13    885.11 o 
 -18   6  10    48615.52    49413.25   1143.28 o 
 -16   6  10     7946.69     7304.37    339.65 o 
 -14   6  10   136047.30   139772.89   2617.06 o 
 -12   6  10    11793.76    11526.35    400.80 o 
 -10   6  10    15777.81    15019.13    460.03 o 
  -8   6  10    37288.38    35478.78    704.80 o 
  -6   6  10      311.29      517.80    139.77 o 
  -4   6  10    48050.82    49382.06   1033.36 o 
  -2   6  10     8342.26     6032.66    676.77 o 
   0   6  10    18114.97    15915.89    933.60 o 
   2   6  10    39175.48    42649.30   1976.35 o 
   4   6  10       45.76     -237.85    376.28 o 
   6   6  10    18987.52    20070.58   1815.19 o 
   8   6  10     9273.95    10141.13   1288.32 o 
  10   6  10     4641.42     5334.85    851.15 o 
  12   6  10    13032.96    14124.08    796.23 o 
  14   6  10      982.82     1216.12    438.92 o 
 -31   7  10    11370.55    10435.20   1166.17 o 
 -29   7  10      520.94      538.24    188.97 o 
 -27   7  10    30567.71    31413.82   1215.40 o 
 -25   7  10     3388.23     3492.18    569.41 o 
 -23   7  10    31872.59    32569.57   1564.10 o 
 -21   7  10    32370.52    32496.31   1193.42 o 
 -19   7  10      563.34      671.25    258.64 o 
 -17   7  10    49944.71    51149.26   1129.15 o 
 -15   7  10    50953.41    48644.75   1040.18 o 
 -13   7  10    20719.52    19819.23    709.71 o 
 -11   7  10    79265.61    79959.67   1310.84 o 
  -9   7  10     3149.47     3091.72    287.76 o 
  -7   7  10    47231.63    47466.32    848.22 o 
  -5   7  10    34877.84    34049.71    593.85 o 
  -3   7  10     4064.53     3391.68    217.77 o 
  -1   7  10    44040.97    43511.29   2110.98 o 
   1   7  10     3498.03     2255.33    558.48 o 
   3   7  10    38316.84    41197.28   1888.66 o 
   5   7  10    19243.46    19511.62   1514.76 o 
   7   7  10     1011.28      274.27    360.06 o 
   9   7  10    19048.11    19966.51   1369.24 o 
  11   7  10     3513.43     2989.77    585.33 o 
  13   7  10     4790.41     6262.58    673.81 o 
 -30   8  10     2315.01     1684.47    331.91 o 
 -28   8  10      158.01      461.02    180.91 o 
 -26   8  10      848.43      840.91    282.90 o 
 -24   8  10     4897.69     6704.48   1233.25 o 
 -22   8  10      165.29      276.78    284.53 o 
 -20   8  10    10515.87     9813.17    890.75 o 
 -18   8  10     3727.85     3839.70    393.08 o 
 -16   8  10      424.11      654.18    158.70 o 
 -14   8  10     5241.52     4508.28    517.72 o 
 -12   8  10     2858.62     2954.23    256.68 o 
 -10   8  10     3506.06     3679.16    281.68 o 
  -8   8  10     3885.70     3767.11    332.44 o 
  -6   8  10      482.46      437.48    202.58 o 
  -4   8  10     2551.32     2054.93    181.52 o 
  -2   8  10      467.10     1515.50    593.15 o 
   0   8  10     2461.07     2616.60    601.51 o 
   2   8  10     3406.36     1953.73    429.51 o 
   4   8  10       41.43      660.86    461.07 o 
   6   8  10     1569.05     1655.67    381.46 o 
   8   8  10     1617.90     1515.76    448.91 o 
  10   8  10      351.00      762.66    666.52 o 
  12   8  10     1026.92     1175.26    508.80 o 
 -29   9  10       26.03      273.38    199.85 o 
 -27   9  10     5548.70     4462.32    479.43 o 
 -25   9  10     2761.70     2471.35    443.36 o 
 -23   9  10     6394.54     5688.22    577.21 o 
 -21   9  10     6989.94     8392.47    924.77 o 
 -19   9  10      455.05      538.15    254.98 o 
 -17   9  10    12320.51    12164.30   1026.52 o 
 -15   9  10     3468.42     2487.08    474.63 o 
 -13   9  10     6736.97     5264.63    565.69 o 
 -11   9  10     7806.34     7804.32    427.99 o 
  -9   9  10      400.70      707.73    206.97 o 
  -7   9  10    18412.56    18085.33    872.92 o 
  -5   9  10    11839.03    12999.93    577.22 o 
  -3   9  10     5476.22     5134.31    494.73 o 
  -1   9  10     9586.44    11270.41   1201.11 o 
   1   9  10     1146.99     1028.64    397.48 o 
   3   9  10     2892.40     3457.60    840.36 o 
   5   9  10    10415.45    11376.23    824.03 o 
   7   9  10      539.48      536.86    413.97 o 
   9   9  10     5412.45     6033.88   1016.59 o 
  11   9  10      516.80      566.51    406.57 o 
 -28  10  10     5611.75     4952.10    771.78 o 
 -26  10  10     2936.18     2604.21    451.08 o 
 -24  10  10    14699.33    15174.69   1251.27 o 
 -22  10  10     1101.75     1084.00    299.96 o 
 -20  10  10    19591.88    19138.92   1107.45 o 
 -18  10  10    15556.47    15826.71   1083.70 o 
 -16  10  10     3844.77     3625.23    627.79 o 
 -14  10  10    32009.91    32382.53   2784.98 o 
 -12  10  10     6169.76     6362.89    699.43 o 
 -10  10  10    23350.41    23940.07    931.86 o 
  -8  10  10    31523.23    35018.45   1250.91 o 
  -6  10  10      978.47      675.53    148.78 o 
  -4  10  10    32055.10    36862.96   1296.54 o 
  -2  10  10     8664.14    10251.13   1365.55 o 
   0  10  10    12020.18    12849.34   1976.30 o 
   2  10  10    15965.06    16815.26   1000.31 o 
   4  10  10       22.94      335.11    318.30 o 
   6  10  10    10953.71    12399.74   1412.80 o 
   8  10  10     6235.11     7581.93    853.10 o 
 -25  11  10      464.92      705.95    382.68 o 
 -23  11  10     2673.90     3814.86    527.03 o 
 -21  11  10     7432.24     8107.05    475.38 o 
 -19  11  10       77.27      323.50    242.66 o 
 -17  11  10     4988.53     4347.09    540.33 o 
 -15  11  10     1633.17     1830.96    368.64 o 
 -13  11  10     1918.69     1969.29    323.04 o 
 -11  11  10    12691.02    10690.37   1127.93 o 
  -9  11  10      165.35      164.61     95.35 o 
  -7  11  10     8383.95     8941.41   1457.33 o 
  -5  11  10     5543.96     6048.87    723.36 o 
  -3  11  10      634.29      961.78    598.55 o 
  -1  11  10     7584.63     7153.16    896.18 o 
   1  11  10      670.26     1767.68    640.20 o 
   3  11  10     4226.38     3904.61    706.16 o 
   5  11  10     2972.47     3589.48    589.82 o 
   7  11  10      238.65      239.97    388.60 o 
 -22  12  10       93.05      893.76    328.03 o 
 -20  12  10     2114.71     1011.69    293.90 o 
 -18  12  10      470.21      485.17    227.93 o 
 -16  12  10      119.70      233.00    220.45 o 
 -14  12  10     1139.05     1548.37    675.21 o 
 -12  12  10      487.88      731.64    295.24 o 
 -10  12  10     2914.88     2609.48    388.80 o 
  -8  12  10     1711.12     1534.31    277.95 o 
  -6  12  10       63.56      872.24    629.78 o 
  -4  12  10     1051.89      979.48    598.07 o 
  -2  12  10      562.94      473.75    493.78 o 
   0  12  10     1171.17     1455.14    410.38 o 
   2  12  10     1135.27     1669.05    498.75 o 
   4  12  10      765.16      425.34    464.34 o 
 -19  13  10       15.81      527.07    199.49 o 
 -17  13  10    10397.28    10119.12   1305.82 o 
 -15  13  10     3667.05     4406.12    583.09 o 
 -13  13  10     3837.27     3664.26    764.57 o 
 -11  13  10    12522.46    13638.69   1003.61 o 
  -9  13  10      438.89     1360.58    638.14 o 
  -7  13  10    10484.79    10797.08   1273.10 o 
  -5  13  10     6703.44     7096.34   1079.49 o 
  -3  13  10     2653.39     3283.23    550.76 o 
  -1  13  10    11088.56    11331.46   1671.43 o 
 -37   1  11        1.22      473.56    258.23 o 
 -35   1  11    13602.58    14005.18   1294.48 o 
 -33   1  11     8915.44     8237.57    397.61 o 
 -31   1  11     6050.45     6242.54    892.19 o 
 -29   1  11    31108.84    33854.13   2239.60 o 
 -27   1  11     2837.95     2851.58    351.73 o 
 -25   1  11    37415.41    35497.31    903.39 o 
 -23   1  11    38411.04    41721.24    760.56 o 
 -21   1  11    32419.88    33450.64   2674.19 o 
 -19   1  11    78121.34    78844.24   1304.87 o 
 -17   1  11    10353.99     8306.70    377.79 o 
 -15   1  11    14154.60    12303.10    487.12 o 
 -13   1  11    34411.61    36255.01    521.30 o 
 -11   1  11     2595.32     2208.36    220.76 o 
  -9   1  11   118130.47   123912.45   1146.46 o 
  -7   1  11    58198.82    64355.48    759.01 o 
  -5   1  11    14741.79    14022.58    378.00 o 
  -3   1  11    75087.96    72563.66    951.75 o 
  -1   1  11      512.59      949.21    151.95 o 
   1   1  11    55729.93    56311.44    802.91 o 
   3   1  11    25721.12    25158.11    903.81 o 
   5   1  11     8191.51     8924.71    507.51 o 
   7   1  11    29807.97    30159.28    977.31 o 
   9   1  11      521.92      777.81    133.20 o 
  11   1  11     9770.43     9790.09    763.29 o 
  13   1  11     5490.40     6214.45    426.00 o 
  15   1  11     1016.47     1356.24    449.65 o 
 -36   2  11    11147.02     8452.50   1463.62 o 
 -34   2  11     1279.68     1503.92    377.76 o 
 -32   2  11    24366.76    25053.28   1371.99 o 
 -30   2  11     6357.29     6221.22   1002.24 o 
 -28   2  11    27732.21    29496.27   1507.22 o 
 -26   2  11    36889.63    40952.23   2526.72 o 
 -24   2  11       88.82      297.80    171.67 o 
 -22   2  11    67631.29    69778.05   1169.99 o 
 -20   2  11    47463.88    51191.45    886.03 o 
 -18   2  11    31527.85    32148.10    640.39 o 
 -16   2  11   117535.77   123142.02   1561.42 o 
 -14   2  11     1324.51      961.32    224.47 o 
 -12   2  11   105751.80   107997.54   1041.73 o 
 -10   2  11    86886.47    94225.62    930.56 o 
  -8   2  11    32841.08    34042.33    550.59 o 
  -6   2  11    88407.41    89373.62   1110.43 o 
  -4   2  11     4679.56     4116.10    251.53 o 
  -2   2  11    66204.82    63048.41    989.40 o 
   0   2  11    78791.22    79513.53   1046.04 o 
   2   2  11      270.96      380.22     90.20 o 
   4   2  11    45199.70    45457.61    972.86 o 
   6   2  11     7936.14     7727.99    409.36 o 
   8   2  11    11707.43    11927.62    597.98 o 
  10   2  11    16903.54    16199.14    467.07 o 
  12   2  11      123.29      118.71    110.93 o 
  14   2  11    10705.33     9769.87   1105.91 o 
  16   2  11     3834.85     3561.20    531.47 o 
 -35   3  11     4463.01     2868.85    671.73 o 
 -33   3  11      101.39      -44.88    190.46 o 
 -31   3  11       75.51      409.11    285.27 o 
 -29   3  11      715.60      742.44    232.07 o 
 -27   3  11     1434.40     1682.34    497.38 o 
 -25   3  11     3171.92     2853.69    287.72 o 
 -23   3  11    11851.94    11189.73    673.52 o 
 -21   3  11      586.28      900.92    231.50 o 
 -19   3  11    12555.21    12050.69    755.33 o 
 -17   3  11      119.89      415.14    201.19 o 
 -15   3  11    10081.00    11813.56    350.46 o 
 -13   3  11     2819.17     2270.50    256.45 o 
 -11   3  11      364.53      662.01    169.11 o 
  -9   3  11    16740.38    15246.27    388.35 o 
  -7   3  11    13783.53    13390.76    474.54 o 
  -5   3  11     9391.94     8643.94    305.57 o 
  -3   3  11    10891.83    11105.97    332.43 o 
  -1   3  11        8.53      334.10    122.08 o 
   1   3  11     1526.72     1206.90    204.34 o 
   3   3  11     3142.01     3459.80    208.68 o 
   5   3  11      127.72      133.74    103.11 o 
   7   3  11      643.12      741.73    109.04 o 
   9   3  11      133.67      485.29    146.28 o 
  11   3  11     2452.98     2081.49    300.39 o 
  13   3  11     2254.20     2163.73    487.28 o 
  15   3  11      102.21      192.82    215.02 o 
 -34   4  11      122.02      627.66    247.89 o 
 -32   4  11     8794.54     9908.46    612.42 o 
 -30   4  11     3148.52     3813.32    614.91 o 
 -28   4  11     8422.60     9302.60    857.98 o 
 -26   4  11    12433.28    12840.72   1035.88 o 
 -24   4  11       89.61      351.07    229.06 o 
 -22   4  11    20453.17    19733.13    582.97 o 
 -20   4  11    12355.29    13091.04    490.84 o 
 -18   4  11     7995.35     8425.59    455.94 o 
 -16   4  11    42541.17    42726.27    783.52 o 
 -14   4  11       11.65      462.47    143.35 o 
 -12   4  11    33558.64    34841.17    718.84 o 
 -10   4  11    15402.27    15110.78    359.65 o 
  -8   4  11     9618.73     9054.66    366.98 o 
  -6   4  11    47616.56    47311.59    910.10 o 
  -4   4  11     8845.07     7934.08    269.03 o 
  -2   4  11    14721.15    14886.25    524.32 o 
   0   4  11    17512.73    17316.02    907.67 o 
   2   4  11     5903.68     4988.48    480.82 o 
   4   4  11    21500.06    21590.84   1628.74 o 
   6   4  11     2455.77     1882.96    539.45 o 
   8   4  11     3498.62     3854.18    917.75 o 
  10   4  11     5360.75     4881.61    978.05 o 
  12   4  11       32.27      244.46    279.77 o 
  14   4  11     3334.08     2582.25    414.39 o 
 -35   5  11    10172.19     7763.21    818.61 o 
 -33   5  11     5321.83     5678.39    832.62 o 
 -31   5  11     6088.54     6231.38    454.04 o 
 -29   5  11    32123.97    29925.19   3129.05 o 
 -27   5  11     1287.79      714.83    246.21 o 
 -25   5  11    38457.25    40096.83   1246.97 o 
 -23   5  11    51177.91    51486.97   1153.40 o 
 -21   5  11     1809.52     1727.60    278.64 o 
 -19   5  11    67589.98    70423.73   1162.51 o 
 -17   5  11     9701.87    10153.86    521.06 o 
 -15   5  11    69261.13    72385.95   1021.24 o 
 -13   5  11    92842.99    94396.88   1269.75 o 
 -11   5  11      157.00      465.59    152.38 o 
  -9   5  11    96872.31   101239.30   1574.96 o 
  -7   5  11     8883.14     8226.99    352.56 o 
  -5   5  11    42943.35    41472.29    686.50 o 
  -3   5  11    80808.92    82674.91   1156.71 o 
  -1   5  11     2492.78     2729.94    742.92 o 
   1   5  11    51556.00    50557.85   2973.62 o 
   3   5  11    18390.58    18451.59   1586.11 o 
   5   5  11     7237.71     5945.55   1200.05 o 
   7   5  11    29511.84    31663.31   2416.54 o 
   9   5  11     2317.99     2451.80    593.58 o 
  11   5  11    14482.98    14957.88    857.44 o 
  13   5  11     9073.19    10276.29   1193.44 o 
 -34   6  11       20.12      403.73    154.43 o 
 -32   6  11     7300.83     6067.83    793.53 o 
 -30   6  11     1576.64     1384.47    338.33 o 
 -28   6  11     9824.60     8654.93   1298.67 o 
 -26   6  11    13624.11    13555.13   1028.58 o 
 -24   6  11      802.82     1154.98    370.39 o 
 -22   6  11    16607.06    16762.24    757.08 o 
 -20   6  11     6209.90     5416.59    365.90 o 
 -18   6  11      186.68      417.08    162.57 o 
 -16   6  11    47603.72    49366.29   1230.66 o 
 -14   6  11       58.79       70.43    145.62 o 
 -12   6  11    25508.14    24594.62    794.79 o 
 -10   6  11     6491.37     5941.01    324.25 o 
  -8   6  11      580.19      746.25    214.46 o 
  -6   6  11    20117.89    20689.84    623.59 o 
  -4   6  11     1239.55     1249.39    141.68 o 
  -2   6  11    22281.80    22438.49    874.94 o 
   0   6  11    18495.25    17917.84   1265.81 o 
   2   6  11       35.56     1068.76    544.58 o 
   4   6  11    15978.97    15087.12   1524.59 o 
   6   6  11     3183.14     2404.86    609.43 o 
   8   6  11     4429.65     4506.17    740.41 o 
  10   6  11     4545.79     4783.29    757.38 o 
  12   6  11       34.30      406.25    322.74 o 
  14   6  11     2049.01     2197.77    518.42 o 
 -33   7  11      297.68      200.71    118.55 o 
 -31   7  11     1016.12      979.33    248.59 o 
 -29   7  11     1188.30     1695.97    324.93 o 
 -27   7  11       15.72      567.04    220.74 o 
 -25   7  11     3743.77     5147.79    765.11 o 
 -23   7  11     5526.27     6093.99    576.23 o 
 -21   7  11      246.30      728.51    242.67 o 
 -19   7  11    10179.43     9721.04    465.62 o 
 -17   7  11      971.47      708.87    140.87 o 
 -15   7  11     1851.87     1970.80    213.76 o 
 -13   7  11     7186.16     6645.97    389.68 o 
 -11   7  11        9.69      573.92    370.40 o 
  -9   7  11     1586.23     1315.13    350.90 o 
  -7   7  11      509.46      609.76    136.73 o 
  -5   7  11     6838.10     6184.14    400.55 o 
  -3   7  11     7037.70     7413.90    816.37 o 
  -1   7  11       36.94     -366.82    366.82 o 
   1   7  11     3024.36     3454.06    689.78 o 
   3   7  11     1487.51     1076.26    437.97 o 
   5   7  11      155.94     1191.65    597.75 o 
   7   7  11     2515.67     3479.96    703.25 o 
   9   7  11        2.02      280.40    359.37 o 
  11   7  11     1850.94     2498.21    570.00 o 
 -32   8  11    10505.20     6209.39   1106.88 o 
 -30   8  11     1483.50     1206.00    297.30 o 
 -28   8  11     8605.71    10195.83    540.16 o 
 -26   8  11    22943.58    22974.86   1223.33 o 
 -24   8  11      382.17      451.36    162.13 o 
 -22   8  11    39218.22    39303.09   1765.15 o 
 -20   8  11    14977.61    16485.21   1365.29 o 
 -18   8  11    23540.13    20580.18    948.22 o 
 -16   8  11    32717.25    32576.02   1912.85 o 
 -14   8  11     3063.59     2291.14    379.99 o 
 -12   8  11    41534.28    40502.45    835.36 o 
 -10   8  11    15715.17    17223.28    644.97 o 
  -8   8  11    13125.57    12257.46    612.23 o 
  -6   8  11    38946.95    40565.61    741.55 o 
  -4   8  11     5562.40     5107.38    282.41 o 
  -2   8  11    19202.47    16638.93   1442.82 o 
   0   8  11    24768.58    25892.45   1747.12 o 
   2   8  11     2649.20     2054.48    553.20 o 
   4   8  11    24246.00    28779.57   1996.12 o 
   6   8  11     4327.69     4515.05    675.72 o 
   8   8  11     7502.72     9213.88    806.91 o 
  10   8  11     9843.56    10112.96   1554.56 o 
 -29   9  11     9534.79     8963.90   1426.75 o 
 -27   9  11       45.59       57.74    169.81 o 
 -25   9  11     9673.41    10780.29    545.03 o 
 -23   9  11     7555.11     8488.95    814.91 o 
 -21   9  11     1299.66     1362.60    323.30 o 
 -19   9  11    32060.81    33296.29   1741.74 o 
 -17   9  11     2178.22     1978.81    384.30 o 
 -15   9  11    13427.87    12857.94    777.41 o 
 -13   9  11    19296.56    19283.77   1221.84 o 
 -11   9  11      103.79      356.48    212.23 o 
  -9   9  11    34999.84    36011.61    922.68 o 
  -7   9  11    11215.80    10993.88    622.70 o 
  -5   9  11    16070.39    15855.50    809.16 o 
  -3   9  11    11625.63    11554.57   1113.63 o 
  -1   9  11      604.70      763.25    389.87 o 
   1   9  11    11520.27    11105.50   1778.46 o 
   3   9  11     5254.13     5409.96    799.14 o 
   5   9  11     1806.40     2267.33    591.15 o 
   7   9  11     9456.49    10663.94   1323.37 o 
   9   9  11     1126.77     1270.09    570.58 o 
 -28  10  11       51.46      174.90    208.46 o 
 -26  10  11        4.97      282.04    136.47 o 
 -24  10  11      545.61      772.43    499.41 o 
 -22  10  11       20.23      410.41    200.91 o 
 -20  10  11       27.72      237.44    247.08 o 
 -18  10  11       43.62      572.30    196.44 o 
 -16  10  11       90.20      210.76    225.93 o 
 -14  10  11        6.46      347.99    149.31 o 
 -12  10  11      548.56      414.39    490.17 o 
 -10  10  11      162.55      179.39    124.56 o 
  -8  10  11      162.65      464.28    234.52 o 
  -6  10  11      106.29      115.81     71.63 o 
  -4  10  11      151.81      326.78    578.35 o 
  -2  10  11       12.70      797.97    406.20 o 
   0  10  11      305.34      426.34    341.56 o 
   2  10  11     1481.94     2312.31    640.99 o 
   4  10  11       61.93     1217.12    596.33 o 
   6  10  11       45.41     1231.13    657.53 o 
   8  10  11      221.38     1473.58    530.84 o 
 -25  11  11     5596.04     4007.56    771.48 o 
 -23  11  11     3972.64     4320.14    864.28 o 
 -21  11  11      414.87      689.04    402.29 o 
 -19  11  11    13393.13    14737.05    771.76 o 
 -17  11  11     2386.31     2240.57    387.89 o 
 -15  11  11     8041.72     8058.90    456.12 o 
 -13  11  11    14402.86    15892.48    735.07 o 
 -11  11  11      337.65      330.97    151.71 o 
  -9  11  11    21515.61    23464.76   1121.45 o 
  -7  11  11     4443.00     4457.35    401.12 o 
  -5  11  11     8848.01     7954.31    796.18 o 
  -3  11  11    17152.25    15368.26    920.71 o 
  -1  11  11       53.53     1075.47    653.31 o 
   1  11  11     8497.65     8518.71   1230.60 o 
   5  11  11      937.70      644.58    433.37 o 
 -22  12  11     6452.71     7655.47    628.42 o 
 -20  12  11     6040.37     5748.68    581.46 o 
 -18  12  11     4095.95     4030.29    418.01 o 
 -16  12  11    14963.11    15749.17   1218.39 o 
 -14  12  11       92.04      396.90    168.46 o 
 -12  12  11    12210.33    12932.23    797.00 o 
 -10  12  11     9121.47    10166.62    597.38 o 
  -8  12  11     3201.50     4263.24    727.15 o 
  -6  12  11    21372.58    22414.07   1000.52 o 
  -4  12  11     2644.54     3729.97    756.64 o 
  -2  12  11     8460.90     7085.98   1043.12 o 
   0  12  11     8274.88    10393.52   1581.20 o 
   2  12  11      158.32      973.30    363.81 o 
 -17  13  11        9.28      198.05    224.16 o 
 -15  13  11      621.70      712.61    292.45 o 
 -13  13  11     2315.98     1824.91    264.37 o 
 -11  13  11        0.36      637.98    382.63 o 
  -9  13  11      416.60     1024.36    496.11 o 
  -7  13  11       16.06      539.40    458.74 o 
  -5  13  11      832.06     1109.51    466.88 o 
  -3  13  11     2917.99     4465.73    692.31 o 
 -36   0  12     4658.66     3092.63    991.90 o 
 -34   0  12    25953.46    28467.03   5422.43 o 
 -32   0  12     5419.04     6094.18   1074.99 o 
 -30   0  12    25101.31    27115.70   2574.48 o 
 -28   0  12    24543.39    28011.04   2305.97 o 
 -26   0  12    13071.83    14937.64   1467.66 o 
 -24   0  12    60931.00    62693.58   2008.25 o 
 -22   0  12     9893.18    11014.23    625.26 o 
 -20   0  12   105579.52   107710.35   1991.28 o 
 -18   0  12    94700.14    96450.25   2097.26 o 
 -16   0  12     3410.07     3786.96    408.42 o 
 -14   0  12   124880.52   131490.61   2293.53 o 
 -12   0  12    62785.19    72932.14   1335.03 o 
 -10   0  12    44054.33    48755.28   1260.42 o 
  -8   0  12   119093.05   123168.80   2097.61 o 
  -6   0  12     8644.78     9083.88    606.26 o 
  -4   0  12    95329.92    97791.07   2089.69 o 
  -2   0  12    64520.02    64550.61   1254.81 o 
   0   0  12    13141.91    12925.88    585.46 o 
   2   0  12    55978.00    56106.53   1613.23 o 
   4   0  12     2925.52     2840.38    408.41 o 
   6   0  12    29359.61    30633.56   2133.89 o 
   8   0  12    21645.07    21471.23   2417.26 o 
  10   0  12     2917.82     3242.93    753.49 o 
  12   0  12    14006.92    14325.35    704.95 o 
  14   0  12      619.95      432.52    249.27 o 
 -37   1  12     5760.93     4159.18    806.06 o 
 -35   1  12     2100.82     2053.41    351.23 o 
 -33   1  12     3465.41     3345.24    518.48 o 
 -31   1  12     7556.63     7497.77    822.32 o 
 -29   1  12      377.12      615.80    215.92 o 
 -27   1  12    20753.45    20402.19   1849.66 o 
 -25   1  12     6321.80     7305.69    650.05 o 
 -23   1  12     5234.64     5831.65    364.55 o 
 -21   1  12    20342.72    20070.02    616.46 o 
 -19   1  12       23.80      680.34    197.88 o 
 -17   1  12    34253.47    36285.54    657.91 o 
 -15   1  12    37877.56    38439.99    785.19 o 
 -13   1  12     8112.57     8280.26    288.05 o 
 -11   1  12   100202.27   106514.16   1603.06 o 
  -9   1  12    21814.61    22389.68    488.15 o 
  -7   1  12    21817.05    20649.89    466.30 o 
  -5   1  12    21924.12    22173.94    722.93 o 
  -3   1  12     4923.91     5141.17    236.95 o 
  -1   1  12    19142.14    17173.95    483.04 o 
   1   1  12    13964.41    13697.20    533.52 o 
   3   1  12     6166.08     6513.40    381.50 o 
   5   1  12    10678.83    10336.77    673.16 o 
   7   1  12     1219.47     1031.65    187.54 o 
   9   1  12     6391.68     6191.51    762.63 o 
  11   1  12     3388.33     3493.58    419.89 o 
  13   1  12      808.63      584.33    264.86 o 
  15   1  12     4316.74     4365.89    463.13 o 
 -36   2  12      746.34      860.75    326.22 o 
 -34   2  12     3636.23     3578.04    455.98 o 
 -32   2  12      175.85      528.47    224.85 o 
 -30   2  12     3817.85     4301.38    701.71 o 
 -28   2  12     5637.32     6026.08   1001.39 o 
 -26   2  12      445.41      515.00    261.24 o 
 -24   2  12    12769.45    11506.76    547.47 o 
 -22   2  12      388.88      829.33    179.53 o 
 -20   2  12     2394.33     2283.50    209.01 o 
 -18   2  12     1645.84     1831.50    189.32 o 
 -16   2  12      416.61      410.05    233.92 o 
 -14   2  12    15643.42    15621.18    363.90 o 
 -12   2  12      131.60      146.62    142.19 o 
 -10   2  12     6349.92     6763.04    302.82 o 
  -8   2  12    11574.40    12483.41    361.86 o 
  -6   2  12       54.83      141.85    132.25 o 
  -4   2  12     8393.09     7747.27    299.67 o 
  -2   2  12     6706.79     5861.17    256.29 o 
   0   2  12     5642.71     4581.06    259.48 o 
   2   2  12     7684.36     8678.20    509.32 o 
   4   2  12       35.71      149.93     76.40 o 
   6   2  12      711.01      757.54    161.20 o 
   8   2  12     1044.00      852.14    284.38 o 
  10   2  12      270.28      112.16    258.10 o 
  12   2  12     2098.32     1585.06    532.69 o 
  14   2  12      225.83      792.00    405.41 o 
 -35   3  12     2965.51     2322.38    372.82 o 
 -33   3  12    15116.22    13134.72   1154.09 o 
 -31   3  12    24867.66    27232.18   1508.47 o 
 -29   3  12      614.31      906.08    229.88 o 
 -27   3  12    46363.61    48249.62   1364.52 o 
 -25   3  12    25072.20    24884.16   1194.50 o 
 -23   3  12    12164.69    13284.38    606.42 o 
 -21   3  12    57797.29    58668.63   1544.28 o 
 -19   3  12      973.57     1376.92    228.55 o 
 -17   3  12    86387.09    89939.80   2153.58 o 
 -15   3  12    57274.45    60812.66   1008.50 o 
 -13   3  12    28626.08    30315.41    648.58 o 
 -11   3  12    82280.63    84195.38   1344.33 o 
  -9   3  12    10729.14    11235.96    354.97 o 
  -7   3  12    81598.43    84981.66   1307.45 o 
  -5   3  12    81818.11    83873.83   1286.82 o 
  -3   3  12     6335.97     6476.93    287.48 o 
  -1   3  12    76077.09    79673.32   1198.97 o 
   1   3  12     5247.24     5099.37    260.23 o 
   3   3  12    18342.17    18866.10    700.37 o 
   5   3  12    26322.21    26851.07    942.92 o 
   7   3  12      163.74      398.82    113.77 o 
   9   3  12    17372.67    17512.27    854.90 o 
  11   3  12     5355.13     6274.11   1335.47 o 
  13   3  12     1543.75     2425.10    434.16 o 
 -36   4  12     4188.79     2941.53    487.69 o 
 -34   4  12     9187.00     7400.03   1247.98 o 
 -32   4  12      233.88      253.41    173.98 o 
 -30   4  12    11689.93    11984.00   1646.20 o 
 -28   4  12    21618.25    20173.12   1327.97 o 
 -26   4  12     1656.41     1663.20    262.70 o 
 -24   4  12    52940.68    57616.58   1302.91 o 
 -22   4  12     5003.90     4550.72    417.89 o 
 -20   4  12    31362.47    32799.14    875.17 o 
 -18   4  12    28727.86    29001.65    656.06 o 
 -16   4  12     2306.16     2081.14    223.30 o 
 -14   4  12    91333.44    96933.32   1761.18 o 
 -12   4  12    17645.21    16262.54    440.02 o 
 -10   4  12    30745.56    28425.66    631.43 o 
  -8   4  12    49491.20    48669.13    822.93 o 
  -6   4  12      767.15      869.43    133.56 o 
  -4   4  12    54632.59    54688.06    829.95 o 
  -2   4  12    37071.95    36928.44    631.92 o 
   0   4  12     6890.42     6443.00    339.94 o 
   2   4  12    23818.88    24249.51    479.49 o 
   4   4  12      673.85      963.15    504.73 o 
   6   4  12    14326.08    13772.42   1269.08 o 
   8   4  12    13011.43    13201.94   2057.75 o 
  10   4  12      427.04      661.55    346.47 o 
  12   4  12     9700.98    10899.73   1208.88 o 
  14   4  12      381.21      124.69    218.67 o 
 -35   5  12      180.72      111.78    191.85 o 
 -33   5  12      216.83      515.94    232.42 o 
 -31   5  12      189.91      424.39    200.82 o 
 -29   5  12      596.73      521.57    227.04 o 
 -27   5  12       70.53      550.56    190.92 o 
 -25   5  12      738.58      942.37    254.34 o 
 -23   5  12     3629.82     3720.72    408.31 o 
 -21   5  12       16.16      489.62    163.41 o 
 -19   5  12    12020.16    13100.48    646.28 o 
 -17   5  12     1680.38     1260.76    270.71 o 
 -15   5  12     1870.80     1673.33    192.62 o 
 -13   5  12        3.08      337.00    154.71 o 
 -11   5  12      830.86      842.29    233.93 o 
  -9   5  12        0.12      145.98    175.67 o 
  -7   5  12      680.43      660.26    100.11 o 
  -5   5  12       45.26      236.94    137.60 o 
  -3   5  12      573.19      420.11    175.22 o 
  -1   5  12      238.51      506.69    284.41 o 
   1   5  12      377.93     -134.94    346.32 o 
   3   5  12     1521.80     1325.80    458.63 o 
   5   5  12        2.40     1218.87    528.46 o 
   7   5  12       49.22      927.26    490.82 o 
   9   5  12      304.54      343.04    297.63 o 
  11   5  12        0.25     1122.78    529.78 o 
  13   5  12        4.61      101.70    233.36 o 
 -34   6  12     9319.62    10038.80   1089.37 o 
 -32   6  12      334.84      979.78    365.34 o 
 -30   6  12    13867.25    14203.70    552.13 o 
 -28   6  12    15747.82    16998.18   1099.25 o 
 -26   6  12     1977.36     2117.54    361.33 o 
 -24   6  12    36699.64    38810.12   1634.58 o 
 -22   6  12     3250.05     2711.59    532.13 o 
 -20   6  12    17480.54    18223.92    569.86 o 
 -18   6  12    35933.88    33957.93   1112.72 o 
 -16   6  12      557.87      689.24    209.58 o 
 -14   6  12    35103.45    35289.34    645.97 o 
 -12   6  12    15670.53    15508.38    565.30 o 
 -10   6  12    14178.17    13690.10    516.38 o 
  -8   6  12    62869.05    60649.76    998.36 o 
  -6   6  12     1900.30     1889.82    204.37 o 
  -4   6  12    28432.10    28225.15    828.15 o 
  -2   6  12     4085.06     5243.35    880.85 o 
   0   6  12     4873.17     5896.34    777.09 o 
   2   6  12    23541.28    23990.09   1665.61 o 
   4   6  12     1778.08     1653.56    513.29 o 
   6   6  12    14121.39    15632.81   1246.88 o 
   8   6  12     8641.54     7797.90    651.88 o 
  10   6  12     1688.18     1695.05    480.04 o 
  12   6  12     8011.34     7881.05    810.98 o 
 -33   7  12     6293.80     5477.90   1015.33 o 
 -31   7  12    21980.86    19039.00   1920.34 o 
 -29   7  12        5.33      453.47    219.51 o 
 -27   7  12    19952.87    18574.65   1431.91 o 
 -25   7  12     8885.25     8629.45    876.16 o 
 -23   7  12    12070.36    11883.34    955.98 o 
 -21   7  12    57138.40    59177.61   1780.80 o 
 -19   7  12     5090.75     4445.09    452.04 o 
 -17   7  12    44137.71    41158.41    924.74 o 
 -15   7  12    22207.14    22889.91    653.98 o 
 -13   7  12    13590.97    13573.76    580.00 o 
 -11   7  12    53549.02    56129.53   1219.09 o 
  -9   7  12     1490.72     1500.77    182.96 o 
  -7   7  12    15681.95    14787.53    498.64 o 
  -5   7  12    32773.83    33842.46   1258.41 o 
  -3   7  12     1368.20     1401.86    505.25 o 
  -1   7  12    32272.52    33161.95   2126.73 o 
   1   7  12     5693.18     6632.79    785.13 o 
   3   7  12    20240.12    19610.20   1699.60 o 
   5   7  12    19618.89    18427.54   1297.78 o 
   7   7  12       67.79      587.13    388.65 o 
   9   7  12    11999.66    14132.06   1557.84 o 
  11   7  12     3510.24     2830.14    503.99 o 
 -32   8  12       32.32      278.38    117.42 o 
 -30   8  12     1161.92     1094.96    422.96 o 
 -28   8  12      464.83      766.54    242.86 o 
 -26   8  12      665.46      542.75    223.21 o 
 -24   8  12     3092.48     2018.97    323.26 o 
 -22   8  12     1022.00     1449.77    398.17 o 
 -20   8  12      666.36      990.39    448.54 o 
 -18   8  12     9917.17     9862.38   1090.52 o 
 -16   8  12     2626.48     1750.58    240.16 o 
 -14   8  12     1553.79     1689.69    231.29 o 
 -12   8  12     1678.09     1599.64    245.09 o 
 -10   8  12     2671.36     2201.79    284.76 o 
  -8   8  12     6236.46     6823.37    453.01 o 
  -6   8  12      196.83      220.10    198.10 o 
  -4   8  12     1387.23     1526.49    471.48 o 
  -2   8  12       53.43       14.06    327.55 o 
   0   8  12     1646.18      575.39    344.36 o 
   2   8  12     2389.70     2182.71    536.18 o 
   4   8  12      375.31     1670.32    592.41 o 
   6   8  12      583.37      187.80    313.60 o 
   8   8  12     1044.29      501.24    343.99 o 
  10   8  12        4.71     1077.05    475.76 o 
 -29   9  12        1.48      498.24    175.75 o 
 -27   9  12     4532.68     3923.29    427.15 o 
 -25   9  12     3635.69     4018.58    502.99 o 
 -23   9  12     2630.66     2905.91    451.45 o 
 -21   9  12     9799.80     9367.64   1197.53 o 
 -19   9  12      184.04      145.94    148.02 o 
 -17   9  12    16086.29    14567.56    990.06 o 
 -15   9  12     7095.61     8108.16    598.02 o 
 -13   9  12     4648.11     4428.04    579.60 o 
 -11   9  12    14646.88    13696.83    819.36 o 
  -9   9  12      138.49      382.28    214.22 o 
  -7   9  12     9339.29     9864.58    778.28 o 
  -5   9  12     9039.83     9143.25    575.22 o 
  -3   9  12      105.78      923.67    519.79 o 
  -1   9  12     6192.78     6784.17   1300.16 o 
   1   9  12     4255.30     3115.99    755.53 o 
   3   9  12     2600.50     3198.02    726.19 o 
   5   9  12     4922.63     4605.43    708.86 o 
   7   9  12       83.02      817.79    559.01 o 
 -28  10  12    10286.15     9210.34   1279.28 o 
 -26  10  12      896.98     1001.78    271.02 o 
 -24  10  12    17542.88    16245.33   1536.42 o 
 -22  10  12     1776.97     2229.91    554.46 o 
 -20  10  12    13971.84    15145.94    731.83 o 
 -18  10  12    19022.04    18308.38   1263.01 o 
 -16  10  12      304.48      498.46    178.11 o 
 -14  10  12    29872.90    28473.29   1217.74 o 
 -12  10  12    12173.86    12256.23   1413.72 o 
 -10  10  12    14426.36    15323.90    898.34 o 
  -8  10  12    34635.20    38649.96   1953.27 o 
  -6  10  12        4.35      387.31    147.31 o 
  -4  10  12    27107.07    25929.18   1765.03 o 
  -2  10  12     5755.73     7491.76   1000.73 o 
   0  10  12     3937.38     4415.57    662.92 o 
   2  10  12    12046.46    13974.92   1542.61 o 
   4  10  12     1203.96      814.62    585.01 o 
   6  10  12     4189.48     4327.41    710.97 o 
 -25  11  12     1293.30      662.04    215.39 o 
 -23  11  12     1499.03     1271.41    431.20 o 
 -21  11  12     6229.39     5289.82    683.20 o 
 -19  11  12       75.64      663.52    529.49 o 
 -17  11  12     4769.83     3933.26    581.10 o 
 -15  11  12     4834.49     5106.65    570.14 o 
 -13  11  12     1387.30     1418.54    338.07 o 
 -11  11  12     7444.18     7890.64    397.41 o 
  -9  11  12      800.13      571.37    422.22 o 
  -7  11  12     4319.23     4104.67    737.29 o 
  -5  11  12     6573.80     7907.32    881.70 o 
  -3  11  12      324.96      -49.84    357.05 o 
  -1  11  12     5073.66     5665.15    981.86 o 
   1  11  12     1425.69     1474.48    453.88 o 
   3  11  12     1826.81     2406.87    514.66 o 
 -22  12  12      113.38      831.41    280.74 o 
 -20  12  12      316.91      637.23    540.40 o 
 -18  12  12     2340.36     1825.90    268.11 o 
 -16  12  12        5.92      275.02    378.06 o 
 -14  12  12     2842.13     2232.05    284.74 o 
 -12  12  12      180.96      527.13    237.06 o 
 -10  12  12      616.97      404.93    382.89 o 
  -8  12  12     1885.41     1747.70    558.32 o 
  -6  12  12        0.06      962.62    465.66 o 
  -4  12  12     1979.97     1138.37    367.03 o 
  -2  12  12      363.38     1054.06    310.11 o 
   0  12  12      609.56      950.99    358.58 o 
 -17  13  12     8077.60     8012.38    618.97 o 
 -15  13  12     7264.50     6594.57    635.06 o 
 -13  13  12     1904.54     3247.07    676.88 o 
 -11  13  12    13549.42    15989.91   2265.69 o 
  -9  13  12     1170.75     1293.24    495.85 o 
  -7  13  12     6628.79     6546.32    766.52 o 
  -5  13  12     6444.71     7408.67    834.92 o 
 -37   1  13      138.34      361.65    258.52 o 
 -35   1  13    10695.63    11468.20   1870.03 o 
 -33   1  13    11680.85    11918.51    776.52 o 
 -31   1  13     1001.59      864.18    331.61 o 
 -29   1  13    34066.42    34780.66   1685.61 o 
 -27   1  13     2659.44     3271.99    306.05 o 
 -25   1  13    26880.01    29138.52   1341.34 o 
 -23   1  13    38442.27    39159.84    781.08 o 
 -21   1  13      319.80      815.19    230.07 o 
 -19   1  13    87178.55    92141.26   1245.71 o 
 -17   1  13    25848.96    26593.26    586.41 o 
 -15   1  13    24809.76    27373.49    618.24 o 
 -13   1  13    40531.09    40188.68   1023.06 o 
 -11   1  13      186.45      554.02    214.31 o 
  -9   1  13    93694.69    96542.70   1472.80 o 
  -7   1  13    44719.57    45166.00    890.79 o 
  -5   1  13    11412.57     9970.28    374.48 o 
  -3   1  13    28939.60    30002.17    538.85 o 
  -1   1  13      416.27      425.72    140.10 o 
   1   1  13    23721.49    23405.76    637.10 o 
   3   1  13    19805.33    19895.70    618.78 o 
   5   1  13     1383.67     1383.94    265.05 o 
   7   1  13    18307.96    19655.88   1283.60 o 
   9   1  13     3353.72     2704.87    495.26 o 
  11   1  13     6776.27     6800.48    632.01 o 
  13   1  13     5399.79     5052.75    553.09 o 
 -36   2  13    19127.35    15339.79   1879.23 o 
 -34   2  13      366.28      667.87    249.75 o 
 -32   2  13    21711.04    22564.09   1116.56 o 
 -30   2  13     5748.48     5664.40    972.77 o 
 -28   2  13    10738.82    10916.46   1082.11 o 
 -26   2  13    42188.91    40987.43    944.44 o 
 -24   2  13     1989.83     2068.82    332.47 o 
 -22   2  13    79431.02    85103.59   1356.74 o 
 -20   2  13    35061.40    36187.50    644.75 o 
 -18   2  13    20106.20    19005.77    671.98 o 
 -16   2  13    87031.12    90082.66   1406.22 o 
 -14   2  13    19893.29    21862.76    596.12 o 
 -12   2  13    58641.27    62162.76   1068.79 o 
 -10   2  13    99898.17   103589.07   1565.02 o 
  -8   2  13     4143.41     3867.66    197.30 o 
  -6   2  13    85204.46    89653.98   1176.04 o 
  -4   2  13    12031.49    11403.42    380.11 o 
  -2   2  13    35388.88    36176.97    630.39 o 
   0   2  13    42814.57    42875.82    937.42 o 
   2   2  13     1237.08     1347.44    176.16 o 
   4   2  13    33480.96    33502.73    977.10 o 
   6   2  13     6787.17     7206.36    552.80 o 
   8   2  13     2586.21     2861.25    385.85 o 
  10   2  13     9881.60    10666.90    727.25 o 
  12   2  13      555.86      227.28    294.25 o 
 -37   3  13      180.00      333.30    321.50 o 
 -35   3  13     1065.87     1226.90    288.20 o 
 -33   3  13      626.58      859.44    339.17 o 
 -31   3  13      250.88      336.91    212.59 o 
 -29   3  13     4992.04     5601.10    808.34 o 
 -27   3  13     2250.51     2451.61    437.20 o 
 -25   3  13      579.81      972.13    292.76 o 
 -23   3  13      328.01      405.33    192.91 o 
 -21   3  13     3340.47     3023.14    361.52 o 
 -19   3  13     9503.33     9651.84    362.28 o 
 -17   3  13    10125.90     9684.20    489.96 o 
 -15   3  13    16490.21    14847.38    469.94 o 
 -13   3  13     9323.73     8929.96    300.74 o 
 -11   3  13       24.37      336.84    148.28 o 
  -9   3  13     2293.40     2494.78    206.96 o 
  -7   3  13     8513.34     8088.47    338.97 o 
  -5   3  13     2694.91     3164.74    256.77 o 
  -3   3  13     5811.64     4685.86    282.01 o 
  -1   3  13      304.44      496.26    171.07 o 
   1   3  13      225.49      278.27     93.32 o 
   3   3  13     2262.67     1986.20    269.97 o 
   5   3  13     1293.09     1377.07    262.30 o 
   7   3  13     5815.00     4761.35    671.32 o 
   9   3  13       93.97      627.41    320.79 o 
  11   3  13      960.39     1936.66    503.09 o 
  13   3  13       66.57      439.77    350.07 o 
 -36   4  13     4821.87     4039.82    454.52 o 
 -34   4  13        1.67      359.52    224.95 o 
 -32   4  13    14946.25    14326.06    684.78 o 
 -30   4  13     3272.22     3464.90    560.31 o 
 -28   4  13     6933.28     6173.92    612.97 o 
 -26   4  13     7853.26     9185.10   1141.51 o 
 -24   4  13        9.07      583.07    315.76 o 
 -22   4  13     6593.39     7554.40    488.24 o 
 -20   4  13    29222.14    27722.99    620.30 o 
 -18   4  13      745.79      991.92    162.15 o 
 -16   4  13    46226.34    48516.95    865.92 o 
 -14   4  13     3060.83     2847.59    198.65 o 
 -12   4  13    24580.79    25468.88    746.56 o 
 -10   4  13    22267.75    20461.20    564.68 o 
  -8   4  13     3310.22     2880.58    199.62 o 
  -6   4  13    29334.60    28666.07    521.12 o 
  -4   4  13     5492.69     4801.43    276.21 o 
  -2   4  13    12664.77    12917.19    441.34 o 
   0   4  13    18059.14    17415.23    942.46 o 
   2   4  13       76.54      243.08    339.36 o 
   4   4  13     7391.79     6833.24    559.14 o 
   6   4  13     2549.01     2542.87    541.57 o 
   8   4  13     1922.63     2739.55    804.90 o 
  10   4  13     3937.24     3784.89    484.01 o 
  12   4  13      432.61      683.54    465.82 o 
 -35   5  13     8860.01     8403.79   2271.08 o 
 -33   5  13    13607.67    11361.49   1388.63 o 
 -31   5  13     2014.72     1843.84    571.59 o 
 -29   5  13    45598.00    49166.71   1920.25 o 
 -27   5  13     8198.55     7734.95   1025.19 o 
 -25   5  13    35278.55    35650.61   1501.82 o 
 -23   5  13    36735.82    38244.77    932.40 o 
 -21   5  13     3227.01     2900.27    273.99 o 
 -19   5  13    48925.74    53288.13   1149.50 o 
 -17   5  13    22185.52    21410.82    870.07 o 
 -15   5  13    19368.29    17107.97    681.74 o 
 -13   5  13    95925.38   102044.53   1876.69 o 
 -11   5  13     3038.94     3080.90    202.33 o 
  -9   5  13    60045.47    61624.56   1014.68 o 
  -7   5  13    13584.51    13100.99    494.88 o 
  -5   5  13    15361.04    15497.88    459.05 o 
  -3   5  13    66834.31    67130.13   1625.14 o 
  -1   5  13     4525.19     4273.39    739.73 o 
   1   5  13    30193.84    30540.00   1933.06 o 
   3   5  13    19746.54    18565.55    847.66 o 
   5   5  13     1211.81     1818.42    523.17 o 
   7   5  13    23004.15    23573.21   1492.93 o 
   9   5  13     2433.98     2767.67    543.42 o 
  11   5  13     5210.98     6056.76    839.89 o 
 -34   6  13       34.14      295.17    333.05 o 
 -32   6  13     5060.48     4797.25    777.33 o 
 -30   6  13     4088.01     3283.41    362.27 o 
 -28   6  13     4373.95     4599.11    660.94 o 
 -26   6  13    18731.54    18913.68   1351.56 o 
 -24   6  13      897.80      938.07    182.04 o 
 -22   6  13    11402.09    11363.45   1155.76 o 
 -20   6  13    14182.32    14893.86    697.76 o 
 -18   6  13     4572.43     4970.94    456.31 o 
 -16   6  13    40655.82    40613.19   1374.35 o 
 -14   6  13      125.54      459.94    130.25 o 
 -12   6  13     2594.92     2128.88    220.43 o 
 -10   6  13     3262.85     3648.45    253.05 o 
  -8   6  13      401.71      757.60    160.97 o 
  -6   6  13    14025.62    13595.76    483.25 o 
  -4   6  13     4209.70     3657.59    398.35 o 
  -2   6  13     5310.02     4323.71    780.05 o 
   0   6  13    20996.25    20331.21   1904.52 o 
   2   6  13       84.91      704.52    359.53 o 
   4   6  13     9130.80    10023.69   1662.49 o 
   6   6  13     3102.18     3448.83    433.26 o 
   8   6  13     1289.82     1484.37    570.32 o 
  10   6  13     3646.40     4390.62    558.16 o 
 -33   7  13      688.31      709.71    205.43 o 
 -31   7  13      196.73      607.44    235.99 o 
 -29   7  13     2599.05     2972.63    771.81 o 
 -27   7  13      181.01      506.90    248.82 o 
 -25   7  13     4174.50     4244.39    686.38 o 
 -23   7  13     6862.35     6533.30    902.97 o 
 -21   7  13      459.41      461.77    221.34 o 
 -19   7  13    13023.79    13889.69   1404.90 o 
 -17   7  13      430.20      789.64    172.45 o 
 -15   7  13     3636.92     3422.04    426.47 o 
 -13   7  13     4919.74     4641.46    502.34 o 
 -11   7  13     5526.74     5688.84    455.05 o 
  -9   7  13      714.88     1311.68    295.15 o 
  -7   7  13     1418.93     1553.14    196.69 o 
  -5   7  13     4066.39     4416.29    246.85 o 
  -3   7  13     5391.96     5134.21   1052.69 o 
  -1   7  13       52.48      832.75    557.16 o 
   1   7  13     2004.75     2192.06    527.51 o 
   3   7  13     2295.59     2775.17    716.47 o 
   5   7  13      383.84      869.49    561.60 o 
   7   7  13     1540.37     2440.75    628.99 o 
   9   7  13       53.60      -80.76    306.04 o 
 -32   8  13    10671.24     7706.85   1242.10 o 
 -30   8  13     6211.17     4564.33    797.57 o 
 -28   8  13     5886.02     6944.17    533.17 o 
 -26   8  13    23378.61    23943.13   1578.09 o 
 -24   8  13       89.74      347.36    378.11 o 
 -22   8  13    33685.27    35253.75   1839.68 o 
 -20   8  13    34123.10    33379.28   1537.21 o 
 -18   8  13    12223.02    10509.09   1029.99 o 
 -16   8  13    52293.02    50817.00   1873.51 o 
 -14   8  13     1500.88     1667.87    421.95 o 
 -12   8  13    25608.87    26687.41    747.17 o 
 -10   8  13    20722.36    21400.44    623.59 o 
  -8   8  13     1012.90     1120.08    146.09 o 
  -6   8  13    22878.70    23014.04   1158.17 o 
  -4   8  13     8549.45     7397.41    777.73 o 
  -2   8  13    11128.69     9992.66   1366.34 o 
   0   8  13    22467.82    26029.88   1830.26 o 
   2   8  13       30.28      380.35    381.89 o 
   4   8  13    17443.44    17497.32    915.84 o 
   6   8  13     4389.39     5730.69    917.64 o 
   8   8  13     2682.56     2883.84    576.35 o 
 -29   9  13     6029.53     5752.47    838.81 o 
 -27   9  13      933.67      722.01    254.84 o 
 -25   9  13    14362.65    14146.35   1919.82 o 
 -23   9  13    19918.71    20179.54   1684.14 o 
 -21   9  13      149.85      390.24    278.61 o 
 -19   9  13    17258.03    18451.64   1314.68 o 
 -17   9  13     5496.24     6788.80    689.38 o 
 -15   9  13     9526.58     9415.25   1371.66 o 
 -13   9  13    29888.06    29485.26   1104.56 o 
 -11   9  13     1135.88      878.15    169.35 o 
  -9   9  13    23178.89    23966.21   1409.63 o 
  -7   9  13    13894.19    16097.12    871.09 o 
  -5   9  13     6539.80     7808.42   1266.70 o 
  -3   9  13    14635.95    16739.41   1367.34 o 
  -1   9  13      132.70      965.10    522.49 o 
   1   9  13     6139.40     7371.88    823.29 o 
   3   9  13     5642.61     5262.86    891.42 o 
   5   9  13       97.84      507.47    566.94 o 
 -28  10  13       92.74      342.42    211.02 o 
 -26  10  13       84.97      419.17    305.48 o 
 -24  10  13       91.93      415.74    174.49 o 
 -22  10  13      316.24      656.02    443.12 o 
 -20  10  13      821.88      499.65    257.97 o 
 -18  10  13      425.48      771.84    240.84 o 
 -16  10  13       15.33      340.47    118.64 o 
 -14  10  13        2.82      133.74    101.51 o 
 -12  10  13      111.54      180.26    201.46 o 
 -10  10  13       46.57      114.80    404.93 o 
  -8  10  13       49.20      396.81    130.29 o 
  -6  10  13       70.16     1327.44    608.96 o 
  -4  10  13       15.32      219.99    341.51 o 
  -2  10  13      112.72      546.11    383.10 o 
   0  10  13        2.94      318.46    387.60 o 
   2  10  13        7.59      867.21    586.23 o 
   4  10  13        6.20      581.42    403.24 o 
 -25  11  13     3380.86     2729.87    418.26 o 
 -23  11  13     7161.00     7469.00   1480.51 o 
 -21  11  13      500.33      437.22    221.81 o 
 -19  11  13     9586.97     6936.29   1594.20 o 
 -17  11  13     4006.64     3647.99    547.38 o 
 -15  11  13     3593.74     3800.05    752.60 o 
 -13  11  13    16152.08    16598.41    594.38 o 
 -11  11  13       87.08      109.31    130.37 o 
  -9  11  13    14685.60    17622.70   1039.90 o 
  -7  11  13     6387.25     8504.01    843.01 o 
  -5  11  13     2543.18     3237.40    503.46 o 
  -3  11  13     7847.61     7938.87   1200.16 o 
  -1  11  13      274.84      797.71    651.30 o 
   1  11  13     5222.14     4503.10    694.43 o 
 -22  12  13     6869.56     7103.37   1196.38 o 
 -20  12  13     6589.55     5999.69    923.16 o 
 -18  12  13     1754.97     1268.63    735.21 o 
 -16  12  13    10977.64    12911.25   1151.15 o 
 -14  12  13     1837.93     2626.64    447.61 o 
 -12  12  13    11861.05    11780.00   1290.22 o 
 -10  12  13    10055.25    10211.96   1158.98 o 
  -8  12  13      525.40     1206.29    520.05 o 
  -6  12  13    10699.51    10911.15   1632.95 o 
  -4  12  13     2604.30     1869.85    433.48 o 
  -2  12  13     3188.35     2711.43    529.52 o 
 -15  13  13      274.38      758.91    559.33 o 
 -13  13  13     1335.90      906.54    277.23 o 
 -11  13  13      282.00      947.72    464.92 o 
  -9  13  13      285.39      944.54    485.91 o 
 -38   0  14     4224.82     2891.14   1039.90 o 
 -36   0  14     2210.36     1618.25    298.27 o 
 -34   0  14    23076.58    21983.35   1716.83 o 
 -32   0  14    10033.14     9318.48   2354.38 o 
 -30   0  14    19011.82    20457.28   1661.96 o 
 -28   0  14    28051.18    28649.02   2249.30 o 
 -26   0  14     5285.84     4315.41    920.97 o 
 -24   0  14    74982.80    70357.99   2196.91 o 
 -22   0  14    20523.72    21202.69   1026.74 o 
 -20   0  14    39016.19    40935.90    964.32 o 
 -18   0  14   123061.81   131334.73   1680.70 o 
 -16   0  14     9068.68     8986.02    507.25 o 
 -14   0  14   117096.83   125213.95   2657.47 o 
 -12   0  14    50252.13    49866.33   1179.34 o 
 -10   0  14    31698.34    31899.98    774.66 o 
  -8   0  14   106202.05   112728.55   2202.12 o 
  -6   0  14     3607.05     4076.72    502.19 o 
  -4   0  14    32373.79    30863.76    831.68 o 
  -2   0  14     9430.56     8453.83    491.86 o 
   0   0  14      505.94      739.01    274.88 o 
   2   0  14    20662.81    21950.33   1643.44 o 
   4   0  14    16518.26    14909.75   1963.14 o 
   6   0  14    15787.27    15017.85   1964.54 o 
   8   0  14    20300.64    21217.46    752.31 o 
  10   0  14     1081.28      568.31    336.43 o 
 -37   1  14     7987.83     6509.86    830.57 o 
 -35   1  14      874.04      740.29    265.84 o 
 -33   1  14     2731.22     3053.98    485.20 o 
 -31   1  14     5818.56     7504.36   1518.59 o 
 -29   1  14      155.45      738.59    225.95 o 
 -27   1  14    15525.94    14931.47   1126.13 o 
 -25   1  14    17163.25    18278.73   1477.03 o 
 -23   1  14    11148.08    10271.09    631.17 o 
 -21   1  14    32201.97    32222.30    624.80 o 
 -19   1  14     1730.28     1950.55    214.65 o 
 -17   1  14    10715.29    10474.19    716.13 o 
 -15   1  14    34284.13    33677.01   1234.98 o 
 -13   1  14      850.77      719.46    179.42 o 
 -11   1  14    38225.26    39536.02    623.45 o 
  -9   1  14    10477.41    10239.49    415.60 o 
  -7   1  14     6345.94     6381.62    387.73 o 
  -5   1  14    20001.42    18907.53    538.17 o 
  -3   1  14     2680.83     3006.13    306.84 o 
  -1   1  14    13627.98    13173.51    421.86 o 
   1   1  14     2150.79     2100.25    272.27 o 
   3   1  14     8861.07     8701.01    466.06 o 
   5   1  14     5032.53     4254.74    520.62 o 
   7   1  14       64.81      106.03     83.97 o 
   9   1  14     2008.43     3021.62    582.11 o 
  11   1  14     2781.36     3972.58    506.31 o 
 -36   2  14      506.60      776.69    262.42 o 
 -34   2  14     2674.57     3015.97    655.21 o 
 -32   2  14       84.18      390.16    147.32 o 
 -30   2  14      166.99      229.61    253.05 o 
 -28   2  14    11981.01    10150.29    847.62 o 
 -26   2  14     1194.46      874.64    389.68 o 
 -24   2  14     9342.11    11249.29   1042.50 o 
 -22   2  14     1178.49     1525.36    437.12 o 
 -20   2  14     1482.50     1506.10    188.38 o 
 -18   2  14     6498.60     6742.90    363.06 o 
 -16   2  14     2674.31     3306.97    232.21 o 
 -14   2  14    20658.16    21621.06    610.74 o 
 -12   2  14     3594.65     2894.63    242.52 o 
 -10   2  14     3882.60     3485.03    211.59 o 
  -8   2  14     9065.71     9286.39    341.49 o 
  -6   2  14      293.64      529.96    158.93 o 
  -4   2  14     8444.40     7668.60    387.92 o 
  -2   2  14     3176.41     3499.96    256.67 o 
   0   2  14      244.06      334.85    111.13 o 
   2   2  14     5027.18     5138.41    510.77 o 
   4   2  14     1508.09      957.30    128.55 o 
   6   2  14      187.01      674.34    475.02 o 
   8   2  14     1452.02     1151.07    249.75 o 
  10   2  14       47.75      113.75    221.05 o 
 -37   3  14    15128.39    15012.97   1552.76 o 
 -35   3  14     7860.51     7186.74   1048.53 o 
 -33   3  14    14475.44    15535.38    704.18 o 
 -31   3  14    29964.40    31562.18   2029.18 o 
 -29   3  14       63.87      310.52    199.87 o 
 -27   3  14    32988.73    33177.52   1659.65 o 
 -25   3  14    35465.34    36261.11    888.82 o 
 -23   3  14      371.63      381.56    192.85 o 
 -21   3  14    74965.51    78732.44   1757.23 o 
 -19   3  14     8818.89     8825.18    497.86 o 
 -17   3  14    55088.45    53613.85    869.75 o 
 -15   3  14    53269.01    56747.01    924.01 o 
 -13   3  14     9471.42     9408.67    372.55 o 
 -11   3  14    81020.30    88267.48   1316.03 o 
  -9   3  14    14457.29    13392.36    409.02 o 
  -7   3  14    33517.35    33264.53    610.21 o 
  -5   3  14    70539.46    71933.45   1443.21 o 
  -3   3  14     1361.18     1352.76    148.21 o 
  -1   3  14    63963.17    67383.29    936.69 o 
   1   3  14    13527.39    13046.55    864.98 o 
   3   3  14     5559.68     5622.08    330.59 o 
   5   3  14    14348.81    16346.51    773.13 o 
   7   3  14      227.83      892.32    484.59 o 
   9   3  14     8233.33     8994.36   1237.10 o 
  11   3  14     5750.73     4724.73    612.98 o 
 -36   4  14      348.64      559.11    379.03 o 
 -34   4  14    14536.17    13705.43   1284.77 o 
 -32   4  14     2805.14     2374.39    391.28 o 
 -30   4  14    19293.41    16606.14   1882.44 o 
 -28   4  14    29823.90    28830.02   1460.64 o 
 -26   4  14     2287.72     2602.18    651.38 o 
 -24   4  14    34803.84    35643.04    939.19 o 
 -22   4  14    14606.21    14172.26    581.00 o 
 -20   4  14    20180.22    19229.55    528.27 o 
 -18   4  14    34194.38    36537.39   1134.95 o 
 -16   4  14     2944.56     2703.08    263.91 o 
 -14   4  14    31957.49    34659.77    635.60 o 
 -12   4  14    29787.36    30447.52    609.84 o 
 -10   4  14    14974.57    14005.50    521.60 o 
  -8   4  14    50855.12    50076.26    833.12 o 
  -6   4  14       62.70      340.89    106.51 o 
  -4   4  14    35415.90    36503.71    816.61 o 
  -2   4  14    34642.40    33263.33    652.44 o 
   0   4  14      365.67      378.03    159.41 o 
   2   4  14    21753.91    22839.55   1035.16 o 
   4   4  14     2250.53     2747.42    663.51 o 
   6   4  14     8200.34     6876.51    912.20 o 
   8   4  14     7529.76     6925.03    988.10 o 
  10   4  14      220.32      363.55    270.94 o 
 -35   5  14       48.33      191.63    206.64 o 
 -33   5  14      181.49      361.76    173.53 o 
 -31   5  14       39.32      516.91    308.68 o 
 -29   5  14      797.55      686.38    285.25 o 
 -27   5  14      269.12      491.99    267.06 o 
 -25   5  14     1295.49     1193.65    235.10 o 
 -23   5  14      713.01      567.16    249.56 o 
 -21   5  14     2888.38     2626.19    290.09 o 
 -19   5  14     2490.57     2274.89    244.94 o 
 -17   5  14     1241.78     1523.51    183.91 o 
 -15   5  14     3419.86     3784.58    386.17 o 
 -13   5  14      516.09      652.04    216.59 o 
 -11   5  14      523.33     1192.65    272.58 o 
  -9   5  14     2183.34     2698.35    250.83 o 
  -7   5  14      943.35     1209.83    150.56 o 
  -5   5  14       78.36      167.83     89.09 o 
  -3   5  14       69.75      172.35    119.46 o 
  -1   5  14      211.06      626.08    367.25 o 
   1   5  14      406.47      436.44    373.38 o 
   3   5  14       99.01      343.25    343.62 o 
   5   5  14      135.18      334.74    301.86 o 
   7   5  14       24.15       90.75    290.76 o 
   9   5  14       48.15      446.64    411.49 o 
 -34   6  14     8380.93     8002.08    648.47 o 
 -32   6  14     1585.08     1646.32    607.06 o 
 -30   6  14    10778.31     9225.29   1458.63 o 
 -28   6  14    18561.36    16915.11   1375.19 o 
 -26   6  14      690.46     1128.14    261.16 o 
 -24   6  14    35761.14    35501.48   2311.91 o 
 -22   6  14     3926.05     3510.75    413.35 o 
 -20   6  14    11327.76     9319.42    686.20 o 
 -18   6  14    24797.62    26553.84    769.84 o 
 -16   6  14       90.73      475.52    122.67 o 
 -14   6  14    28242.99    27505.34   1151.14 o 
 -12   6  14    12244.48    11808.24    444.77 o 
 -10   6  14     7625.64     7671.79    476.44 o 
  -8   6  14    34718.79    35559.77    651.58 o 
  -6   6  14     3305.91     3770.62    228.87 o 
  -4   6  14    21324.94    25026.77   1325.00 o 
  -2   6  14    17771.03    16889.15   1459.47 o 
   0   6  14     2535.12     2098.19    490.35 o 
   2   6  14    17289.08    18579.82   1466.66 o 
   4   6  14     1863.29     2044.86    652.46 o 
   6   6  14     4889.88     4827.22    608.75 o 
   8   6  14     4631.68     3358.39    537.87 o 
 -33   7  14     4767.02     4932.56    920.71 o 
 -31   7  14    17430.46    18200.31   1481.69 o 
 -29   7  14      825.39      883.47    304.16 o 
 -27   7  14    17518.24    18348.00   1011.70 o 
 -25   7  14    16481.70    17766.72   1099.73 o 
 -23   7  14     6233.88     5615.98    533.34 o 
 -21   7  14    39014.63    39232.77   2618.93 o 
 -19   7  14     3130.17     3393.46    427.36 o 
 -17   7  14    33453.91    32987.00    813.38 o 
 -15   7  14    28500.49    28381.59    792.31 o 
 -13   7  14     6294.09     5998.41    379.50 o 
 -11   7  14    35413.91    36588.75   1159.90 o 
  -9   7  14     3537.90     3491.94    370.98 o 
  -7   7  14    12544.39    12564.18    690.63 o 
  -5   7  14    31712.44    33196.60   1362.97 o 
  -3   7  14      589.47     1205.13    580.84 o 
  -1   7  14    23440.57    24595.98   1653.40 o 
   1   7  14     7831.31     9851.11    883.81 o 
   3   7  14     4601.53     5220.31    769.75 o 
   5   7  14    14075.42    15260.49   1632.73 o 
   7   7  14      387.37      812.40    579.68 o 
 -32   8  14      607.65      357.20    370.47 o 
 -30   8  14      995.92     1153.21    249.54 o 
 -28   8  14     1400.68     1068.59    284.87 o 
 -26   8  14      527.70      433.78    219.08 o 
 -24   8  14      830.52      968.03    416.72 o 
 -22   8  14      962.39      990.19    245.18 o 
 -20   8  14      477.66      591.14    269.36 o 
 -18   8  14     3717.95     3227.00    251.49 o 
 -16   8  14       20.59      158.41    220.08 o 
 -14   8  14     1244.16      892.77    141.93 o 
 -12   8  14     2758.20     2626.70    361.55 o 
 -10   8  14      735.25      836.16    147.94 o 
  -8   8  14     4534.58     4727.82    285.58 o 
  -6   8  14       22.66      192.62     61.39 o 
  -2   8  14      611.34      610.23    389.39 o 
   0   8  14      779.62     1172.72    463.92 o 
   2   8  14     1775.34     2349.63    585.49 o 
   4   8  14     1113.51     1464.76    491.67 o 
   6   8  14      185.51      285.37    354.03 o 
 -29   9  14      225.39      199.26    194.02 o 
 -27   9  14     5181.60     3785.77    436.69 o 
 -25   9  14     6573.16     5527.55    713.51 o 
 -23   9  14     4282.39     3304.23    472.12 o 
 -21   9  14    13318.33    11434.41    779.51 o 
 -19   9  14      613.93      597.01    195.67 o 
 -17   9  14     6444.57     7029.78    875.95 o 
 -15   9  14     6765.54     5661.43    767.02 o 
 -13   9  14      807.62      433.63    125.11 o 
 -11   9  14     8228.94     8312.50    640.01 o 
  -9   9  14     3042.96     3127.93    467.11 o 
  -7   9  14     5726.07     6760.03   1435.71 o 
  -5   9  14     8850.83     8372.82    791.89 o 
  -3   9  14      154.03       77.80    312.28 o 
  -1   9  14     3460.11     5163.96    692.31 o 
   1   9  14     3202.63     5088.54    730.95 o 
   3   9  14     1173.49     1847.60    597.49 o 
 -28  10  14    10014.56     9189.49   1807.53 o 
 -26  10  14      118.36      332.66    184.98 o 
 -24  10  14    20622.48    21059.78   1456.74 o 
 -22  10  14     7533.99     7051.74    571.33 o 
 -20  10  14     7994.20     7351.08    557.12 o 
 -18  10  14    16330.25    15427.73    573.88 o 
 -16  10  14       96.08       47.35    135.05 o 
 -14  10  14    21127.21    21492.57    947.55 o 
 -12  10  14    15641.19    15935.94    891.69 o 
 -10  10  14     6469.10     6020.86    681.35 o 
  -8  10  14    24954.16    22955.11   1484.95 o 
  -6  10  14      917.77     1682.05    564.19 o 
  -4  10  14    13461.89    17306.29   1074.52 o 
  -2  10  14     7176.94     8637.00   1301.54 o 
   0  10  14     1114.10     2609.47    646.38 o 
   2  10  14    11669.49    14089.03   2079.32 o 
 -25  11  14     1839.22     1860.60    525.97 o 
 -23  11  14      340.08      487.69    215.53 o 
 -21  11  14     5128.26     5179.27    708.66 o 
 -19  11  14     1190.03     1259.29    344.67 o 
 -17  11  14     5748.54     5079.74   1380.05 o 
 -15  11  14     4695.97     4988.51    376.34 o 
 -13  11  14      189.85      175.20    224.72 o 
 -11  11  14     5709.45     5692.42    702.09 o 
  -9  11  14     1119.10     2562.27    600.13 o 
  -7  11  14     3514.89     2846.26    547.22 o 
  -5  11  14     4521.97     5299.12    909.50 o 
  -3  11  14        0.23     1199.10    394.84 o 
 -20  12  14      409.11      708.95    744.72 o 
 -18  12  14     1703.13     2191.08    660.15 o 
 -16  12  14       54.41      245.18    430.01 o 
 -14  12  14      988.66      988.89    349.86 o 
 -12  12  14      773.68     1587.44    497.91 o 
 -10  12  14      572.15      699.92    523.91 o 
  -8  12  14     1477.38     1348.05    533.90 o 
  -6  12  14       10.73      391.19    321.37 o 
 -37   1  15      591.47     1146.23    350.09 o 
 -35   1  15     7146.16     6523.20    975.44 o 
 -33   1  15    16046.39    17078.66    900.58 o 
 -31   1  15       17.72      456.45    177.60 o 
 -29   1  15    23370.29    25207.43   1350.66 o 
 -27   1  15    12151.52    12865.38   1225.25 o 
 -25   1  15    19457.64    20114.47   2054.62 o 
 -23   1  15    56996.81    57282.20   1246.98 o 
 -21   1  15       21.14      602.37    231.65 o 
 -19   1  15    54356.18    56300.52    972.64 o 
 -17   1  15    39099.42    38876.22    709.51 o 
 -15   1  15    13783.15    13475.53    435.71 o 
 -13   1  15    74134.00    78493.16   1423.37 o 
 -11   1  15     1027.41     1289.25    172.72 o 
  -9   1  15    59589.88    63132.00    966.04 o 
  -7   1  15    17482.66    18428.28    641.46 o 
  -5   1  15     5587.27     5535.89    297.82 o 
  -3   1  15    12061.96    11360.37    472.42 o 
  -1   1  15     4538.25     3721.92    252.10 o 
   1   1  15     5865.81     5532.19    411.15 o 
   3   1  15    21285.64    20370.55   1499.15 o 
   5   1  15      152.86      462.23    199.82 o 
   7   1  15    13365.31    14000.76    463.52 o 
   9   1  15     2300.54     2567.45    377.29 o 
 -36   2  15    19882.24    18940.76   1842.36 o 
 -34   2  15       20.00      223.69    190.06 o 
 -32   2  15    17198.90    16490.05   1015.13 o 
 -30   2  15    10307.99    11230.50    971.03 o 
 -28   2  15     4731.46     5506.05    836.10 o 
 -26   2  15    46424.38    48702.00   1426.74 o 
 -24   2  15     5599.31     5400.02    660.86 o 
 -22   2  15    55011.64    55612.63   1348.75 o 
 -20   2  15    68414.02    72627.28   1174.47 o 
 -18   2  15     6059.11     6272.96    326.28 o 
 -16   2  15   111520.59   119893.31   1669.57 o 
 -14   2  15    10945.23    10548.96    451.89 o 
 -12   2  15    31742.05    31026.00    573.30 o 
 -10   2  15    52877.91    53613.82    884.03 o 
  -8   2  15     3012.18     2713.35    237.06 o 
  -6   2  15    46256.23    46762.56    988.98 o 
  -4   2  15    26341.61    25989.33    698.55 o 
  -2   2  15    16087.48    15185.53    577.71 o 
   0   2  15    37376.66    36759.56   1402.43 o 
   2   2  15       92.19      206.53    171.65 o 
   4   2  15    14942.46    15472.69    475.49 o 
   6   2  15     7565.36     7063.70    462.08 o 
   8   2  15      682.00      871.44    406.31 o 
  10   2  15     8200.61     8172.08   1264.80 o 
 -37   3  15      609.77      560.84    250.85 o 
 -35   3  15     1475.35     1719.89    307.88 o 
 -33   3  15     2350.65     2631.23    342.17 o 
 -31   3  15     1281.70      960.98    245.14 o 
 -29   3  15     7992.18     8293.68   1133.47 o 
 -27   3  15     1930.55     2310.15    591.41 o 
 -25   3  15     1582.43     1576.82    254.14 o 
 -23   3  15      172.63      190.82    198.25 o 
 -21   3  15     5756.80     6480.32    391.59 o 
 -19   3  15    10694.21    10280.59    450.30 o 
 -17   3  15     9443.79     9944.92    437.57 o 
 -15   3  15      933.85      834.44    153.03 o 
 -13   3  15     3620.17     3005.64    282.12 o 
 -11   3  15     5545.13     4745.62    281.16 o 
  -9   3  15    15811.64    15716.31    570.77 o 
  -7   3  15    18056.78    15785.55    482.23 o 
  -5   3  15     1204.60     1006.57    119.80 o 
  -3   3  15     1268.23     1412.56    152.22 o 
  -1   3  15      467.84      466.74    131.46 o 
   1   3  15     1382.59     1299.91    232.33 o 
   3   3  15     1336.01     1309.62    513.34 o 
   5   3  15     1075.88     1327.70    508.85 o 
   7   3  15     1882.27     1946.28    450.50 o 
   9   3  15      162.90      255.51    349.17 o 
 -36   4  15     7200.61     8194.68    889.87 o 
 -34   4  15      248.20       53.50    240.66 o 
 -32   4  15     9804.18     9157.11    821.44 o 
 -30   4  15     9934.96    10018.46   1405.74 o 
 -28   4  15     4632.72     4614.25    726.71 o 
 -26   4  15     7869.07     8548.21   1024.16 o 
 -24   4  15      600.69      889.96    304.31 o 
 -22   4  15     1568.15     1861.32    255.83 o 
 -20   4  15    19907.25    21838.10    715.04 o 
 -18   4  15     2981.16     3249.98    476.49 o 
 -16   4  15    22263.03    22829.07    596.12 o 
 -14   4  15     2539.35     2645.01    232.80 o 
 -12   4  15     8401.65     8097.03    454.33 o 
 -10   4  15    33145.91    34438.91    776.42 o 
  -8   4  15      188.98      316.58    141.80 o 
  -6   4  15    21359.30    19608.94    737.80 o 
  -4   4  15     3503.53     3331.31    234.59 o 
  -2   4  15     4322.63     3670.87    433.92 o 
   0   4  15    10129.84    11202.12    542.09 o 
   2   4  15      297.48      887.19    495.53 o 
   4   4  15     4421.00     4035.53    757.06 o 
   6   4  15     2052.56     2720.31    461.96 o 
   8   4  15      506.97     1117.49    401.60 o 
 -35   5  15     8914.61     9067.50   1932.59 o 
 -33   5  15    19749.94    19790.90   2505.55 o 
 -31   5  15      365.51      881.72    297.01 o 
 -29   5  15    45744.57    44774.32   1895.10 o 
 -27   5  15    15733.06    16234.08   1522.55 o 
 -25   5  15    17122.39    17199.70   1055.35 o 
 -23   5  15    26663.68    30289.37   1217.11 o 
 -21   5  15        7.72      256.96    375.29 o 
 -19   5  15    36567.34    36672.32   1152.00 o 
 -17   5  15    16997.85    18391.77    753.73 o 
 -15   5  15    14072.08    13348.67    576.36 o 
 -13   5  15    73674.48    75751.37   2237.59 o 
 -11   5  15     3242.17     3272.91    332.24 o 
  -9   5  15    37230.83    38673.03    712.19 o 
  -7   5  15    31223.42    30491.47    580.73 o 
  -5   5  15     2994.73     2411.19    183.08 o 
  -3   5  15    41840.20    46852.83   1882.71 o 
  -1   5  15     6468.44     5549.76   1126.42 o 
   1   5  15    12528.77    12116.48   1903.09 o 
   3   5  15    14718.22    16004.65    793.85 o 
   5   5  15     1057.41     1022.93    478.83 o 
   7   5  15    11483.55    12232.66   1862.98 o 
 -34   6  15      304.38      123.93    196.39 o 
 -32   6  15     6660.56     6823.73   1150.21 o 
 -30   6  15     5375.81     4955.60    431.28 o 
 -28   6  15     1530.69     1669.28    331.29 o 
 -26   6  15    15291.61    16001.42   1370.80 o 
 -24   6  15     1093.75      905.50    275.08 o 
 -22   6  15     4711.00     4873.19    734.82 o 
 -20   6  15    14752.95    13328.35    641.62 o 
 -18   6  15     1218.18      977.23    309.21 o 
 -16   6  15    21959.52    22778.45    931.14 o 
 -14   6  15      938.34     1389.22    206.04 o 
 -12   6  15     8447.31     8476.89    464.13 o 
 -10   6  15     5737.79     5857.31    412.29 o 
  -8   6  15       22.88      209.72     99.23 o 
  -6   6  15    12853.92    12487.61    645.65 o 
  -4   6  15     6170.75     5769.51    417.30 o 
  -2   6  15     3889.56     3435.14    834.34 o 
   0   6  15     7954.54     6963.83   1214.75 o 
   2   6  15      262.06      118.45    318.04 o 
   4   6  15     3335.26     4377.46    665.30 o 
   6   6  15     3142.73     1966.58    534.38 o 
 -33   7  15      867.65      740.44    421.50 o 
 -31   7  15       89.38      242.34    246.69 o 
 -29   7  15     2840.75     2522.22    406.38 o 
 -27   7  15      453.83      635.46    310.45 o 
 -25   7  15      414.42      604.45    232.33 o 
 -23   7  15     4452.47     3765.57    573.04 o 
 -21   7  15      155.22      363.73    245.04 o 
 -19   7  15     9569.10     9611.64   1178.77 o 
 -17   7  15     3155.17     3426.27    442.41 o 
 -15   7  15     2527.31     1956.00    291.13 o 
 -13   7  15     1414.04     1415.24    286.94 o 
 -11   7  15      815.33      406.76    115.49 o 
  -9   7  15     1380.42     1444.42    217.02 o 
  -7   7  15     3423.39     2736.27    220.58 o 
  -5   7  15       46.08     1349.53    711.18 o 
  -3   7  15     3169.18     3502.16    820.01 o 
  -1   7  15       79.92      441.14    342.93 o 
   1   7  15     1603.16     2010.13    560.12 o 
   3   7  15      536.89     1025.89    570.48 o 
   5   7  15      145.89       93.82    325.65 o 
 -32   8  15    11764.94     9701.98   1300.11 o 
 -30   8  15     9991.87     8540.25   1089.78 o 
 -28   8  15     1309.12      761.93    293.47 o 
 -26   8  15    23375.27    23466.31   1446.83 o 
 -24   8  15     3963.65     4724.16    467.29 o 
 -22   8  15    25580.56    23589.69   1275.30 o 
 -20   8  15    18484.34    18300.59   1046.21 o 
 -18   8  15     2607.45     2093.98    291.24 o 
 -16   8  15    29775.62    31163.34   1192.69 o 
 -14   8  15    11132.89    10680.69    606.24 o 
 -12   8  15    12500.81    13779.05    754.91 o 
 -10   8  15    29379.06    30162.06   1417.95 o 
  -8   8  15      239.80      347.70    237.17 o 
  -6   8  15    22638.47    22809.33   1650.65 o 
  -4   8  15     9638.09     9674.73    732.06 o 
  -2   8  15     3670.56     4461.87    718.00 o 
   0   8  15    10918.71    10873.83    717.21 o 
   2   8  15      153.86       27.86    315.82 o 
   4   8  15     7406.07     8184.23   1393.14 o 
 -29   9  15     7120.84     5831.64   1086.15 o 
 -27   9  15     2282.27     1480.98    260.69 o 
 -25   9  15     6147.40     5561.69    525.21 o 
 -23   9  15    16504.15    16066.90    838.41 o 
 -21   9  15      461.42      317.62    214.41 o 
 -19   9  15    12364.32    14043.37    696.01 o 
 -17   9  15     8096.56     6863.44    792.16 o 
 -15   9  15     6099.17     6022.59    665.49 o 
 -13   9  15    20274.10    21570.95   1471.68 o 
 -11   9  15     2407.39     2466.59    426.28 o 
  -9   9  15    10755.55    11439.89   1278.12 o 
  -7   9  15    11721.11     9198.55    725.56 o 
  -5   9  15      282.59      935.88    622.86 o 
  -3   9  15    11342.29    10539.94    728.10 o 
  -1   9  15      975.42     1530.88    565.30 o 
   1   9  15     4435.96     4150.39    690.30 o 
 -28  10  15      173.33      226.37    142.94 o 
 -26  10  15      104.37      255.73    142.18 o 
 -24  10  15      136.72      272.80    230.17 o 
 -22  10  15        0.34      150.55    167.79 o 
 -20  10  15       35.91      278.41    226.81 o 
 -18  10  15      145.77      203.05    199.69 o 
 -16  10  15        6.14      671.43    812.14 o 
 -14  10  15        1.92      333.78    143.11 o 
 -12  10  15        1.46      531.74    427.08 o 
 -10  10  15       52.79      -14.32    403.03 o 
  -8  10  15       82.27      194.19    401.55 o 
  -6  10  15      102.47      373.75    398.48 o 
  -4  10  15        5.08      889.41    600.87 o 
  -2  10  15       16.75     1512.33    511.65 o 
   0  10  15       34.82      730.63    626.77 o 
 -25  11  15     5517.38     4418.18    925.17 o 
 -23  11  15     6383.93     5417.52    895.85 o 
 -21  11  15       14.69      156.11     94.43 o 
 -19  11  15     7487.01     7767.71   1535.93 o 
 -17  11  15     5194.40     5800.67   1251.56 o 
 -15  11  15     2066.50     2186.34    342.56 o 
 -13  11  15    13867.07    13128.58   1421.15 o 
 -11  11  15      936.97      913.78    607.06 o 
  -9  11  15     6670.12     7016.53   1082.97 o 
  -7  11  15     3900.71     2805.14    612.71 o 
  -5  11  15     1223.13     1858.75    535.65 o 
  -3  11  15     6597.72     6887.82    855.43 o 
 -18  12  15      594.13      743.57    207.81 o 
 -16  12  15    10947.77    14502.58   2145.07 o 
 -14  12  15     2215.90     2725.49    488.39 o 
 -12  12  15     4696.15     4390.36    851.52 o 
 -10  12  15     8051.01    10800.25   1624.49 o 
  -8  12  15        5.46      575.61    389.55 o 
 -38   0  16     4474.13     4087.39   1033.61 o 
 -36   0  16       92.24      211.48    241.18 o 
 -34   0  16    18914.28    20832.82    816.21 o 
 -32   0  16    15426.53    14925.01   2339.16 o 
 -30   0  16    10711.58    10454.26   1561.27 o 
 -28   0  16    36886.31    41430.48   2438.16 o 
 -26   0  16      206.34      759.34    555.47 o 
 -24   0  16    83176.11    87541.29   2435.94 o 
 -22   0  16    36233.79    36490.88   2586.21 o 
 -20   0  16    33166.86    32713.71   1125.00 o 
 -18   0  16    66681.86    70519.00   1572.57 o 
 -16   0  16    12110.59    11329.79    688.56 o 
 -14   0  16    67151.58    72051.54   1582.50 o 
 -12   0  16    54426.69    57668.28   2675.12 o 
 -10   0  16    14188.17    16714.18    672.73 o 
  -8   0  16    44927.79    44052.51   1380.06 o 
  -6   0  16      676.92      985.82    265.61 o 
  -4   0  16    12010.41    11400.15    808.45 o 
  -2   0  16    22869.61    23257.65   1005.40 o 
   0   0  16       19.47      113.48    135.91 o 
   2   0  16    23615.14    23139.22   1090.00 o 
   4   0  16     8750.24     8615.65    588.19 o 
   6   0  16     6049.80     7547.10    982.18 o 
 -37   1  16     6391.10     5955.35    652.46 o 
 -35   1  16     2865.62     2990.21    832.30 o 
 -33   1  16     1988.02     2086.69    377.76 o 
 -31   1  16     9347.52    10468.92   1186.63 o 
 -29   1  16      698.77     1175.38    326.42 o 
 -27   1  16    11109.73    11872.71    931.29 o 
 -25   1  16    12004.24    12754.31   1624.90 o 
 -23   1  16     2158.47     2120.22    322.90 o 
 -21   1  16    37604.83    37901.00    880.98 o 
 -19   1  16     6855.95     5985.86    348.66 o 
 -17   1  16     9932.08     9536.15    407.61 o 
 -15   1  16    14883.97    15045.57    601.90 o 
 -13   1  16     1501.21     1203.23    186.12 o 
 -11   1  16    26187.28    26731.23    647.41 o 
  -9   1  16    13150.72    12425.77    645.24 o 
  -7   1  16     2215.19     2165.28    195.57 o 
  -5   1  16     4797.77     5093.01    346.16 o 
  -3   1  16       55.32      198.52    133.79 o 
  -1   1  16    13071.51    12105.29    708.25 o 
   1   1  16     6186.64     5430.24    729.08 o 
   3   1  16     1459.22     1591.23    280.20 o 
   5   1  16     4842.69     5038.25    616.46 o 
   7   1  16      193.31      518.63    277.97 o 
 -38   2  16     1139.26     1239.93    227.18 o 
 -36   2  16        3.79        4.25    561.41 o 
 -34   2  16     1281.14     1407.77    406.31 o 
 -32   2  16      819.10      998.68    293.85 o 
 -30   2  16      208.41      320.92    271.81 o 
 -28   2  16     3715.54     3976.29    481.21 o 
 -26   2  16     1598.38     1397.52    258.40 o 
 -24   2  16     4725.17     4865.37    718.21 o 
 -22   2  16    14382.41    14708.11    784.14 o 
 -20   2  16      675.43      659.26    214.09 o 
 -18   2  16    12515.90    12497.08    578.15 o 
 -16   2  16      239.25      416.32    127.08 o 
 -14   2  16    13627.04    15143.17    566.85 o 
 -12   2  16     1671.64     1682.63    206.02 o 
 -10   2  16     5972.00     6321.83    359.61 o 
  -8   2  16     1606.49     1273.24    162.01 o 
  -6   2  16     1617.14     1875.35    226.12 o 
  -4   2  16      154.22      344.56    133.40 o 
  -2   2  16     4555.40     4079.87    372.12 o 
   0   2  16      276.90      347.91     90.84 o 
   2   2  16     3047.07     3606.64    592.36 o 
   4   2  16     1283.19     2125.67    416.93 o 
   6   2  16      160.00      647.33    384.05 o 
   8   2  16     1125.79     1147.94    365.55 o 
 -37   3  16    13166.45    12718.95   1264.72 o 
 -35   3  16    12588.00    10134.51   1760.94 o 
 -33   3  16     5381.46     4771.49    479.42 o 
 -31   3  16    28731.69    27430.00   1875.43 o 
 -29   3  16     1794.03     2809.48    484.14 o 
 -27   3  16    26413.87    26726.69   1372.32 o 
 -25   3  16    43116.50    43214.62   1257.25 o 
 -23   3  16       92.17      887.70    294.40 o 
 -21   3  16    60780.63    59849.87   1498.83 o 
 -19   3  16    13007.49    12066.03    671.00 o 
 -17   3  16    31207.00    31994.57    817.23 o 
 -15   3  16    43169.86    43859.44    956.16 o 
 -13   3  16      185.09      502.80    154.49 o 
 -11   3  16    33146.42    32861.86    795.23 o 
  -9   3  16    22250.20    23082.58    680.42 o 
  -7   3  16     9259.23     9228.74    504.27 o 
  -5   3  16    62062.05    65954.24   1853.09 o 
  -3   3  16      100.70      536.68    125.10 o 
  -1   3  16    26831.84    27544.72   1417.18 o 
   1   3  16    12146.53    12614.94   1365.63 o 
   3   3  16     1395.66     2032.17    513.18 o 
   5   3  16    12797.94    13580.40   1397.31 o 
   7   3  16     1295.96      808.60    423.59 o 
 -36   4  16      192.39      213.83    167.18 o 
 -34   4  16    14506.21    11665.91   1629.42 o 
 -32   4  16     4357.11     4245.99    710.03 o 
 -30   4  16     7344.42     7195.33    860.42 o 
 -28   4  16    29872.83    29201.17   1556.92 o 
 -26   4  16       24.01      440.89    417.12 o 
 -24   4  16    32728.04    33082.38   1072.26 o 
 -22   4  16    10397.70    10933.59    678.35 o 
 -20   4  16     6403.19     7006.02    779.76 o 
 -18   4  16    26410.26    25636.18    837.15 o 
 -16   4  16     9818.18     9629.58    532.37 o 
 -14   4  16    16468.79    15484.87    590.16 o 
 -12   4  16    39372.70    39919.86   1056.43 o 
 -10   4  16     2615.03     1900.89    218.59 o 
  -8   4  16    28824.37    29702.46    608.71 o 
  -6   4  16     1868.73     1411.92    158.89 o 
  -4   4  16    20459.29    18304.26    924.25 o 
  -2   4  16    20717.84    20291.22   1122.39 o 
   0   4  16      517.77      610.23    111.60 o 
   2   4  16    14522.13    14865.39    874.93 o 
   4   4  16     3226.77     4670.71    583.75 o 
   6   4  16     1848.34     2280.81    475.39 o 
 -35   5  16       65.97      591.14    383.00 o 
 -33   5  16      234.78      408.32    328.66 o 
 -31   5  16        0.25      530.63    288.58 o 
 -29   5  16      310.14      759.38    225.44 o 
 -27   5  16      104.19      357.52    259.34 o 
 -25   5  16      145.78      657.31    233.23 o 
 -23   5  16     6912.80     6847.28    974.14 o 
 -21   5  16       15.35     1066.13    401.90 o 
 -19   5  16     1043.65      726.02    324.61 o 
 -17   5  16     1725.28     1212.56    315.33 o 
 -15   5  16      252.70      360.15    181.12 o 
 -13   5  16      926.47     1025.33    183.86 o 
 -11   5  16        4.44      144.67    112.95 o 
  -9   5  16      148.11      534.43    168.20 o 
  -7   5  16     1010.48      931.51    158.54 o 
  -5   5  16      264.10      496.12    127.39 o 
  -3   5  16      316.14      639.51    394.36 o 
  -1   5  16      209.99       76.96    335.64 o 
   1   5  16       24.19      443.47    310.53 o 
   3   5  16      224.34       96.57    280.30 o 
   5   5  16       21.84      884.29    428.03 o 
 -34   6  16    10537.12     8526.04   1303.08 o 
 -32   6  16     3464.96     3837.28    680.37 o 
 -30   6  16    11459.39    10148.57   1127.70 o 
 -28   6  16    14252.64    11611.02   1208.18 o 
 -26   6  16       76.70      176.95    290.00 o 
 -24   6  16    15198.41    15538.67    973.75 o 
 -22   6  16     9320.11    10657.04    895.76 o 
 -20   6  16     8873.31     9215.06    929.55 o 
 -18   6  16    47220.08    47090.19   1581.40 o 
 -16   6  16     2478.82     2193.48    287.13 o 
 -14   6  16    26147.31    26592.67    757.42 o 
 -12   6  16    13573.04    13691.52    980.96 o 
 -10   6  16     3136.48     2686.81    338.42 o 
  -8   6  16    26989.58    29690.82   1088.03 o 
  -6   6  16     5675.29     4892.04    255.80 o 
  -4   6  16     9564.84    10522.23   1694.84 o 
  -2   6  16    11086.42     9437.72    676.46 o 
   0   6  16      199.60     1693.73    597.28 o 
   2   6  16     8046.05     6915.31    995.13 o 
   4   6  16     2126.28     1757.79    564.82 o 
 -33   7  16     1886.65     1770.56    314.25 o 
 -31   7  16    17935.73    16299.04   1737.25 o 
 -29   7  16     1838.96     2288.79    360.49 o 
 -27   7  16    11978.27    12555.50    814.32 o 
 -25   7  16    15297.59    16580.89   1167.42 o 
 -23   7  16     2896.13     2903.88    451.05 o 
 -21   7  16    40737.02    42820.73   2270.07 o 
 -19   7  16     5303.50     4973.15    479.09 o 
 -17   7  16    18067.76    16482.63    819.39 o 
 -15   7  16    35468.47    37685.78   1352.85 o 
 -13   7  16       43.39      191.54    120.75 o 
 -11   7  16    33545.79    35283.26   1263.85 o 
  -9   7  16    11019.51    10773.37    762.11 o 
  -7   7  16     9461.43     8184.50   1190.01 o 
  -5   7  16    24932.78    26709.40   1825.82 o 
  -3   7  16     1058.78      948.30    404.19 o 
  -1   7  16     9131.80    10365.99    882.81 o 
   1   7  16     4455.41     5506.79    902.36 o 
   3   7  16     1577.33     1182.34    330.41 o 
 -32   8  16     1130.69      739.62    440.56 o 
 -30   8  16      551.72      762.87    278.96 o 
 -28   8  16     1409.67     1620.39    281.76 o 
 -26   8  16      950.94     1303.69    391.11 o 
 -24   8  16     1163.06     1522.87    352.74 o 
 -22   8  16     2038.63     2226.89    515.87 o 
 -20   8  16      535.35      627.48    336.54 o 
 -18   8  16     3748.53     3831.47    463.87 o 
 -16   8  16       85.53      521.52    166.64 o 
 -14   8  16     1496.35     1810.84    263.63 o 
 -12   8  16      947.97     1088.22    350.76 o 
 -10   8  16      490.80      763.89    310.78 o 
  -8   8  16     3792.07     3889.35   1851.69 o 
  -6   8  16     1036.70      867.69    552.93 o 
  -4   8  16      212.54     1095.77    740.57 o 
  -2   8  16     1102.81      836.51    577.72 o 
   0   8  16        1.13      395.10    335.00 o 
 -29   9  16      451.04      805.22    448.04 o 
 -27   9  16     3996.12     3073.77    448.62 o 
 -25   9  16     8791.13     7990.08    980.82 o 
 -23   9  16      638.86      814.61    301.88 o 
 -21   9  16     7483.81     8001.83    631.53 o 
 -19   9  16     1913.25     1781.32    375.01 o 
 -17   9  16     4614.69     3632.14    392.13 o 
 -15   9  16     8848.96     9452.36    684.91 o 
 -13   9  16      484.45      426.97    260.19 o 
 -11   9  16     6626.84     7008.21    639.81 o 
  -9   9  16     1885.84     1833.22    521.64 o 
  -7   9  16     3487.72     3522.09    664.30 o 
  -3   9  16        5.16      860.03    590.51 o 
  -1   9  16     4208.41     5187.38    801.67 o 
 -26  10  16       65.44      183.83    247.76 o 
 -24  10  16    16818.30    14895.25   1370.99 o 
 -22  10  16     7732.46     7535.98   1011.51 o 
 -20  10  16     1272.47      801.25    369.12 o 
 -18  10  16    18226.97    18261.26    560.59 o 
 -16  10  16     1400.33      895.52    308.23 o 
 -14  10  16    14280.14    13423.85    637.35 o 
 -12  10  16    11292.97    12706.68   1133.19 o 
 -10  10  16      995.69     1482.41    613.24 o 
  -8  10  16    15048.15    16600.40   1820.90 o 
  -6  10  16     1724.13      729.47    593.05 o 
  -4  10  16     6864.47     7418.29    891.21 o 
  -2  10  16     8858.60     9051.66   1398.58 o 
 -23  11  16      294.46      747.60    247.13 o 
 -21  11  16     4696.82     4850.80    766.50 o 
 -19  11  16      694.79      960.90    253.26 o 
 -17  11  16     2482.43     1584.07    405.82 o 
 -15  11  16     4731.68     5393.84    913.68 o 
 -13  11  16      307.89     1047.93    728.73 o 
  -9  11  16     1482.89      945.87    545.58 o 
  -7  11  16     2112.82     2716.66    610.76 o 
 -37   1  17     1552.15     1744.20    258.87 o 
 -35   1  17     4816.08     4287.96    680.80 o 
 -33   1  17    13559.70    14062.77    997.80 o 
 -31   1  17      532.35      693.61    269.80 o 
 -29   1  17    29128.91    27787.37   1757.57 o 
 -27   1  17    28624.54    25775.24   2597.02 o 
 -25   1  17     7336.89     5520.64   1052.19 o 
 -23   1  17    39560.97    42785.46   1067.70 o 
 -21   1  17     7224.79     7525.09    532.09 o 
 -19   1  17    33875.96    33887.57    795.98 o 
 -17   1  17    21930.11    21416.54    857.43 o 
 -15   1  17    15562.16    16098.11    544.37 o 
 -13   1  17    41278.17    42570.73    958.43 o 
 -11   1  17     6178.23     5894.05    321.05 o 
  -9   1  17    10224.33    10559.80    467.61 o 
  -7   1  17    17865.63    16978.78    658.62 o 
  -5   1  17      242.75      408.40    304.69 o 
  -3   1  17    19624.34    20514.98    688.64 o 
  -1   1  17     8593.68     8616.74    663.93 o 
   1   1  17     4340.84     4878.13    448.78 o 
   3   1  17     9990.36     9658.73    384.69 o 
   5   1  17        8.72      142.92    203.87 o 
 -38   2  17     2245.95     1426.77    263.74 o 
 -36   2  17    23477.81    25350.27   2684.79 o 
 -34   2  17     2148.40     2066.96    373.91 o 
 -32   2  17    18769.93    19131.65    922.23 o 
 -30   2  17    15223.09    15825.65    622.30 o 
 -28   2  17     2032.88     2407.18    532.03 o 
 -26   2  17    61325.46    65624.68   3600.89 o 
 -24   2  17    15173.41    16979.89   1165.91 o 
 -22   2  17    21502.48    20079.74   1374.03 o 
 -20   2  17    46095.57    45178.30   1528.70 o 
 -18   2  17       39.10      641.62    172.64 o 
 -16   2  17    50352.25    49274.05   1095.05 o 
 -14   2  17    20620.96    21813.60    620.49 o 
 -12   2  17     9904.53     9989.68    511.49 o 
 -10   2  17    46523.71    48784.10    782.33 o 
  -8   2  17     2224.16     2369.09    209.62 o 
  -6   2  17    30431.45    29107.48    885.44 o 
  -4   2  17    15462.44    15825.00    934.07 o 
  -2   2  17     2614.86     2649.19    339.55 o 
   0   2  17    20511.11    21190.71    874.11 o 
   2   2  17     2105.14     2323.08    464.40 o 
   4   2  17     8489.77     9588.52   1265.96 o 
   6   2  17     7398.38     7590.81    757.17 o 
 -37   3  17      396.04      536.76    206.83 o 
 -35   3  17     1184.20      632.71    469.18 o 
 -33   3  17     2348.66     1959.28    332.96 o 
 -31   3  17      176.43      658.83    293.27 o 
 -29   3  17     4498.52     4592.76    909.21 o 
 -27   3  17     6745.99     6475.22    689.91 o 
 -25   3  17     1377.17     1570.79    328.40 o 
 -23   3  17     2745.00     2637.82    760.31 o 
 -21   3  17      145.33      124.51    298.13 o 
 -19   3  17     1082.79     1005.33    182.45 o 
 -17   3  17     5628.10     5507.66    405.26 o 
 -15   3  17     1568.88     1198.49    179.22 o 
 -13   3  17     3952.31     3470.69    340.69 o 
 -11   3  17     1695.81     1401.22    190.51 o 
  -9   3  17     4021.50     3659.90    282.22 o 
  -7   3  17     5214.20     4489.53    517.07 o 
  -5   3  17       17.91      229.63    164.36 o 
  -3   3  17     3105.88     2764.18    311.90 o 
  -1   3  17      632.36      644.61    331.46 o 
   1   3  17      762.87      635.68    215.03 o 
   3   3  17      232.86      350.60    355.30 o 
   5   3  17        5.17      298.74    246.79 o 
 -36   4  17     4608.09     4555.35    480.74 o 
 -34   4  17     1278.57     1367.50    293.14 o 
 -32   4  17     5261.00     5350.02    645.40 o 
 -30   4  17    14942.62    15237.69    979.38 o 
 -28   4  17     1219.67     1645.03    357.44 o 
 -26   4  17    14910.61    15317.03   1137.20 o 
 -24   4  17      373.20      397.45    169.80 o 
 -22   4  17    13448.44    13331.77    954.19 o 
 -20   4  17    10160.10     9162.82    564.35 o 
 -18   4  17     2506.63     2337.57    377.47 o 
 -16   4  17    12917.07    13145.92   1100.27 o 
 -14   4  17     4911.95     4754.32    458.84 o 
 -12   4  17     3826.18     4021.90    292.04 o 
 -10   4  17    18270.61    17641.83    757.06 o 
  -8   4  17     1396.07      925.47    150.12 o 
  -6   4  17    11122.00    10571.62    539.11 o 
  -4   4  17    10014.58     9525.72    685.23 o 
  -2   4  17     1764.27     1561.00    301.52 o 
   0   4  17     7519.88     7094.81    629.41 o 
   2   4  17      577.07      194.78    272.95 o 
   4   4  17     1973.91      679.52    398.64 o 
 -35   5  17     7488.37     6509.22    768.96 o 
 -33   5  17    24356.08    25420.87    821.19 o 
 -31   5  17       11.00      727.12    264.70 o 
 -29   5  17    28942.82    30373.55   2135.24 o 
 -27   5  17    11432.75    11470.65   1452.52 o 
 -25   5  17     8806.30     9080.71   1131.00 o 
 -23   5  17    29837.57    28415.89   1592.94 o 
 -21   5  17     1432.56     1714.53    450.08 o 
 -19   5  17    28955.59    29589.73   1056.87 o 
 -17   5  17    44662.84    48954.84   1163.84 o 
 -15   5  17     2807.32     3402.68    310.28 o 
 -13   5  17    51542.09    52510.53   1221.76 o 
 -11   5  17     1344.00     1430.74    219.42 o 
  -9   5  17    31964.58    31365.65   1136.49 o 
  -7   5  17    34464.70    37719.77   1326.40 o 
  -5   5  17       99.46      243.88     97.65 o 
  -3   5  17    22004.40    26709.03   1635.80 o 
  -1   5  17     5855.41     5898.03    581.47 o 
   1   5  17     4052.44     4110.91    573.07 o 
   3   5  17     9916.69    11247.95   1667.09 o 
 -34   6  17      374.99      313.93    210.12 o 
 -32   6  17     4470.89     4304.75    659.65 o 
 -30   6  17     4617.53     4708.90    661.10 o 
 -28   6  17      546.03      403.71    696.25 o 
 -26   6  17     8716.32     9056.53   1256.33 o 
 -24   6  17     3875.45     3761.29    732.77 o 
 -22   6  17     4412.13     3891.94    602.41 o 
 -20   6  17    19377.78    19140.13   1118.60 o 
 -18   6  17        1.82      308.21    178.16 o 
 -16   6  17    14119.81    13207.26    727.31 o 
 -14   6  17     4386.92     4254.10    344.87 o 
 -12   6  17     4847.78     3989.23    484.38 o 
 -10   6  17    10918.59    11249.47    592.00 o 
  -8   6  17       12.04      249.46     84.55 o 
  -6   6  17    10114.00     8390.64   1531.43 o 
  -4   6  17     3600.82     4012.80    727.36 o 
   0   6  17     4491.72     6117.60    996.13 o 
   2   6  17      734.69      834.66    430.36 o 
 -33   7  17     1399.96     1465.32    314.02 o 
 -31   7  17        1.02      695.52    302.98 o 
 -29   7  17     1331.62      937.05    600.90 o 
 -27   7  17       42.55      346.62    174.01 o 
 -25   7  17      177.92      372.59    183.79 o 
 -23   7  17     3302.18     2945.73    594.50 o 
 -21   7  17     1625.46     1501.49    303.50 o 
 -19   7  17     3114.90     2679.58    386.45 o 
 -17   7  17     2763.78     2121.29    285.24 o 
 -15   7  17      246.09      337.43    200.25 o 
 -13   7  17     1498.56     1758.78    521.73 o 
 -11   7  17      529.55      655.64    226.39 o 
  -9   7  17     3638.12     2990.12    416.68 o 
  -7   7  17     2107.71     1611.43    470.21 o 
  -5   7  17       50.05      322.16    322.00 o 
  -3   7  17     1000.22     1201.58    506.26 o 
  -1   7  17      209.93      829.53    538.87 o 
   1   7  17      649.85     1910.97    465.03 o 
 -32   8  17     6638.97     4636.11    964.92 o 
 -30   8  17    12707.34    11830.02   1571.16 o 
 -28   8  17      119.49      220.63    208.61 o 
 -26   8  17    14858.13    16340.51    556.57 o 
 -24   8  17     4875.92     4867.63    767.14 o 
 -22   8  17    16459.97    15532.96    657.77 o 
 -20   8  17    23438.91    25529.22   1118.44 o 
 -18   8  17       13.18      164.52    140.43 o 
 -16   8  17    19884.28    21151.99    848.48 o 
 -14   8  17     7168.71     6292.71    841.34 o 
 -12   8  17     7774.61     8124.24    435.34 o 
 -10   8  17    24567.49    25975.45   1867.95 o 
  -8   8  17      294.31     1152.06    592.10 o 
  -6   8  17    14909.53    15864.06    914.26 o 
  -4   8  17     8568.00     9252.04   1361.85 o 
  -2   8  17     1260.71     1119.60    461.12 o 
   0   8  17     8152.99     8861.32   1416.71 o 
 -29   9  17     6246.47     4440.09   1049.62 o 
 -27   9  17     1585.36     1525.48    268.93 o 
 -25   9  17     2302.60     1546.79    414.02 o 
 -23   9  17    12134.77    11306.43    708.70 o 
 -21   9  17     1241.90     1090.91    328.80 o 
 -19   9  17     9165.16     9517.54   1171.48 o 
 -17   9  17     7758.51     8339.87    631.06 o 
 -15   9  17     3334.40     2833.91    561.86 o 
 -13   9  17    16851.47    18570.07    744.64 o 
 -11   9  17     3075.05     2851.66    743.95 o 
  -9   9  17     4187.03     5219.57    678.25 o 
  -7   9  17     9541.13     9123.23   1284.41 o 
  -5   9  17        2.98      -96.78    345.79 o 
  -3   9  17     5770.48     7202.48    825.67 o 
 -26  10  17      285.37      242.10    193.18 o 
 -24  10  17       15.26      461.78    243.15 o 
 -22  10  17      330.24      486.68    515.19 o 
 -20  10  17       17.77      488.29    680.53 o 
 -18  10  17      184.14      422.19    192.74 o 
 -16  10  17      111.24      529.16    636.73 o 
 -14  10  17       42.03      354.51    389.08 o 
 -12  10  17       67.40      381.25    416.98 o 
 -10  10  17        5.13     -119.56    416.61 o 
  -8  10  17      248.29      -77.28    351.76 o 
  -6  10  17       37.92     1422.21    574.23 o 
 -21  11  17      139.56      714.75    265.92 o 
 -19  11  17     4330.07     3085.46    431.93 o 
 -17  11  17     4295.78     3884.26    599.07 o 
 -15  11  17      574.95      699.34    551.19 o 
 -13  11  17     9342.94     9431.59   1505.77 o 
 -11  11  17     1350.62      575.71    400.44 o 
 -38   0  18    11570.07     6767.52   1730.47 o 
 -36   0  18       75.13      730.85    411.49 o 
 -34   0  18    18911.24    21057.57    956.49 o 
 -32   0  18    17596.21    18203.85   1972.02 o 
 -30   0  18     3704.00     2869.42    633.54 o 
 -28   0  18    43225.14    41022.01   3117.31 o 
 -26   0  18      478.78      815.89    421.79 o 
 -24   0  18    52479.35    53570.76   2110.66 o 
 -22   0  18    35883.51    38335.90   1672.22 o 
 -20   0  18    10641.35    10450.13    965.84 o 
 -18   0  18    86812.30    86798.16   2359.97 o 
 -16   0  18    10078.67     8372.70    668.62 o 
 -14   0  18    31612.72    30638.03    785.81 o 
 -12   0  18    32578.94    34701.91    871.82 o 
 -10   0  18      205.57      796.19    283.76 o 
  -8   0  18    37579.86    39876.29   1657.87 o 
  -6   0  18    16442.74    16441.31    944.57 o 
  -4   0  18    13052.76    12726.46   3026.69 o 
  -2   0  18    22882.21    21387.16   1506.83 o 
   0   0  18        6.27      528.67    298.06 o 
   2   0  18    11623.15    12571.00   1271.67 o 
 -37   1  18     5161.82     4951.53   1142.07 o 
 -35   1  18     6436.08     5925.26    991.32 o 
 -33   1  18      455.81      316.47    231.14 o 
 -31   1  18    12799.37    13180.95   1642.98 o 
 -29   1  18     5418.54     5285.76    851.24 o 
 -27   1  18    10614.13    10531.54    826.32 o 
 -25   1  18    14827.98    14168.28   1102.34 o 
 -23   1  18     1628.19      866.50    259.27 o 
 -21   1  18    22059.80    22240.04    798.03 o 
 -19   1  18     3883.29     3672.61    391.54 o 
 -17   1  18     1993.31     2083.26    238.65 o 
 -15   1  18    17845.66    17555.02    688.74 o 
 -13   1  18     2230.85     1779.54    235.63 o 
 -11   1  18    30129.23    29874.10    775.43 o 
  -9   1  18     8796.29     8154.63    430.46 o 
  -7   1  18     3622.09     3260.71    228.81 o 
  -5   1  18     8596.07     7871.40    519.78 o 
  -3   1  18     2214.65     2030.59    205.34 o 
  -1   1  18     3068.58     3065.20    336.54 o 
   1   1  18     3850.16     4049.02    288.21 o 
   3   1  18      522.69      408.53    349.91 o 
 -36   2  18      149.51      688.14    274.39 o 
 -34   2  18     1731.33     2093.32    503.93 o 
 -32   2  18      484.06      895.46    455.12 o 
 -30   2  18      494.60      799.36    328.52 o 
 -28   2  18      898.86     1220.41    403.72 o 
 -26   2  18      865.21      583.14    421.05 o 
 -24   2  18     5227.27     5130.61    749.93 o 
 -22   2  18     5421.87     5683.03    421.53 o 
 -20   2  18      518.07      468.93    233.87 o 
 -18   2  18     2354.50     2118.31    254.14 o 
 -16   2  18      297.56      459.45    196.59 o 
 -14   2  18     2460.24     2072.78    221.74 o 
 -12   2  18     5709.55     4792.69    530.44 o 
 -10   2  18      373.92      428.22    165.92 o 
  -8   2  18      941.70     1022.71    192.82 o 
  -6   2  18      255.13      412.54    209.14 o 
  -4   2  18     1576.37     1712.29    232.70 o 
  -2   2  18     3285.45     3304.37    457.02 o 
   0   2  18       26.10      128.86     91.10 o 
   2   2  18     1080.66     1256.93    481.52 o 
   4   2  18      311.56      751.72    460.70 o 
 -37   3  18     9024.69     7755.97    762.88 o 
 -35   3  18    15137.76    15500.69   3060.83 o 
 -33   3  18      794.69      748.84    280.31 o 
 -31   3  18    34253.02    37982.09    944.26 o 
 -29   3  18     4546.58     3741.20    641.14 o 
 -27   3  18    15585.63    15692.76   1085.23 o 
 -25   3  18    37455.59    38913.97   1719.15 o 
 -23   3  18       12.39      876.32    306.91 o 
 -21   3  18    41542.84    44537.77   1368.18 o 
 -19   3  18    11620.29    11525.74    752.92 o 
 -17   3  18    10625.52     9195.50    470.01 o 
 -15   3  18    33986.49    33969.47    889.16 o 
 -13   3  18     1438.78     1305.58    180.45 o 
 -11   3  18    24336.48    26220.27    934.40 o 
  -9   3  18    22554.06    22753.22    830.57 o 
  -7   3  18     1750.50     1726.35    268.41 o 
  -5   3  18    24478.44    24560.54    913.32 o 
  -3   3  18     1594.14     1109.01    344.25 o 
  -1   3  18    13693.78    15547.82    852.42 o 
   1   3  18    10893.43    12261.31   1323.31 o 
   3   3  18      251.16      193.30    236.32 o 
 -36   4  18       16.44      253.40    308.18 o 
 -34   4  18    11272.86    11399.14   1094.30 o 
 -32   4  18     6599.66     5761.90    838.02 o 
 -30   4  18     8413.70     8225.67    911.55 o 
 -28   4  18    19632.90    20043.54   1267.46 o 
 -26   4  18     1623.73     2300.52    407.40 o 
 -24   4  18     9307.54     9063.42    815.24 o 
 -22   4  18    22716.04    21632.57    997.09 o 
 -20   4  18     2032.18     1822.74    292.52 o 
 -18   4  18    36297.99    36776.10   1742.30 o 
 -16   4  18     5321.97     5632.01    631.24 o 
 -14   4  18    13940.39    14054.49    743.34 o 
 -12   4  18    21402.37    20638.04   1482.87 o 
 -10   4  18      283.67      114.82    213.54 o 
  -8   4  18    15501.45    13983.48    933.40 o 
  -6   4  18     4037.48     4003.55    597.08 o 
  -4   4  18     5609.51     5721.90   1100.97 o 
  -2   4  18    13502.40    14413.09    841.53 o 
   0   4  18       85.79      775.72    474.54 o 
   2   4  18     6416.03     6356.04    761.61 o 
 -35   5  18      128.92      573.12    356.94 o 
 -33   5  18       39.53       73.99    195.18 o 
 -31   5  18      274.55      294.01    154.53 o 
 -29   5  18       77.37      445.01    201.72 o 
 -27   5  18      156.62      233.46    253.21 o 
 -25   5  18        0.18      286.58    172.81 o 
 -23   5  18     1266.05     1098.04    519.37 o 
 -21   5  18       57.23      335.20    795.07 o 
 -19   5  18      405.33      521.23    232.25 o 
 -17   5  18        7.21      218.07    229.75 o 
 -15   5  18       32.68      383.15    224.13 o 
 -13   5  18       88.09      356.81    344.77 o 
 -11   5  18      467.00      645.82    160.90 o 
  -9   5  18       61.67      124.89    175.79 o 
  -7   5  18       31.18      152.92    204.21 o 
  -5   5  18      211.39      169.85    111.16 o 
  -3   5  18      159.65      315.39    462.07 o 
  -1   5  18       17.31      968.54    605.68 o 
   1   5  18        6.80      720.70    457.00 o 
 -34   6  18    11606.73    10979.99   3069.93 o 
 -32   6  18     7096.85     5917.52    958.64 o 
 -30   6  18     5027.23     4159.69    538.70 o 
 -28   6  18    11956.21    11225.99   1398.36 o 
 -26   6  18      341.17      589.15    227.81 o 
 -24   6  18     9045.63     9343.85   1069.07 o 
 -22   6  18    12493.53    13665.16   1326.55 o 
 -20   6  18     2852.49     1940.57    295.17 o 
 -18   6  18    29308.91    30308.02   1302.32 o 
 -16   6  18     5968.21     5073.10    722.95 o 
 -14   6  18    15900.53    16272.47   1032.59 o 
 -12   6  18    21844.27    20424.97    892.19 o 
 -10   6  18      547.74      708.31    200.39 o 
  -8   6  18    20027.45    20100.62    843.69 o 
  -6   6  18     4843.41     5599.66    779.53 o 
  -4   6  18     2154.68     2737.91    781.43 o 
  -2   6  18     4819.38     5362.07    870.39 o 
   0   6  18        8.65       87.85    308.68 o 
 -33   7  18      290.68      496.58    234.54 o 
 -31   7  18    10136.43     9104.33   1384.09 o 
 -29   7  18     6201.51     6355.91    856.77 o 
 -27   7  18     6667.60     7776.90   1308.83 o 
 -25   7  18    20206.15    21555.47   1149.73 o 
 -23   7  18      123.50       63.94    218.51 o 
 -21   7  18    27608.88    27936.61   1346.50 o 
 -19   7  18     9206.31     9233.30    870.68 o 
 -17   7  18    13092.28    14339.11   1383.69 o 
 -15   7  18    37646.48    38797.28   1359.40 o 
 -13   7  18      648.35      967.01    338.68 o 
 -11   7  18    15951.63    17488.93    768.71 o 
  -9   7  18    12677.44    13137.46    856.80 o 
  -7   7  18     1845.49     1202.27    541.62 o 
  -5   7  18    15617.13    15873.09   1641.72 o 
  -3   7  18      861.71      623.81    396.11 o 
  -1   7  18     3799.77     5338.71    711.55 o 
 -30   8  18      499.94      717.42    259.55 o 
 -28   8  18     1131.77     1092.59    306.58 o 
 -26   8  18      190.58      202.77    214.84 o 
 -24   8  18     1294.93     1871.54    594.05 o 
 -22   8  18     1844.23     1892.44    379.56 o 
 -20   8  18      450.98      820.82    248.01 o 
 -18   8  18     3477.15     3411.76    702.44 o 
 -16   8  18      386.38      671.13    260.72 o 
 -14   8  18     1088.06     1381.32    300.54 o 
 -12   8  18     1445.84     1782.16    498.09 o 
 -10   8  18       39.67      605.63    561.81 o 
  -8   8  18      886.26     1156.02    543.84 o 
  -6   8  18      713.76      217.13    340.55 o 
  -4   8  18      294.79      837.56    473.43 o 
  -2   8  18      744.18      951.15    589.40 o 
 -29   9  18     1415.95     2556.66    507.90 o 
 -27   9  18     2282.45     1968.07    354.14 o 
 -25   9  18     6044.30     4993.53    558.11 o 
 -23   9  18       20.10      -83.55    161.36 o 
 -21   9  18     5516.46     5977.22    776.25 o 
 -19   9  18     3238.08     3433.17    323.03 o 
 -17   9  18     2043.66     1950.29    350.96 o 
 -15   9  18     6530.33     4393.12    621.98 o 
 -13   9  18      138.18     1275.74    476.34 o 
 -11   9  18     4358.35     5424.12    960.40 o 
  -9   9  18     2283.61     2675.27    607.16 o 
  -7   9  18     1412.97     1666.09    378.72 o 
  -5   9  18     3330.17     2894.36    425.34 o 
 -24  10  18    12562.25     9753.84   1357.34 o 
 -22  10  18     9769.16     7968.34   1207.37 o 
 -20  10  18      464.56      459.98    235.80 o 
 -18  10  18    10809.79    11664.74   2148.80 o 
 -16  10  18     1570.74     2818.73    598.92 o 
 -14  10  18     7659.94     7300.58   1121.35 o 
 -12  10  18    10885.79    14795.40   2202.95 o 
 -10  10  18      147.64      469.68    506.15 o 
  -8  10  18     8844.02     6817.63   1158.77 o 
 -37   1  19     6340.04     5714.41    565.97 o 
 -35   1  19     3049.88     2390.74    323.71 o 
 -33   1  19    16062.59    16849.08   1303.99 o 
 -31   1  19       41.92     1028.98    428.48 o 
 -29   1  19    21090.09    21534.02   1215.13 o 
 -27   1  19    23248.75    22471.45   1291.59 o 
 -25   1  19      697.17     1195.18    381.20 o 
 -23   1  19    23078.76    23264.23   1403.70 o 
 -21   1  19     4989.27     4211.16    924.46 o 
 -19   1  19    13825.59    13673.40    932.27 o 
 -17   1  19    23118.62    24607.76    685.29 o 
 -15   1  19      256.32      526.45    217.97 o 
 -13   1  19    25292.92    25740.80    958.02 o 
 -11   1  19     7222.89     7136.18    410.70 o 
  -9   1  19     9512.19     9032.65    506.43 o 
  -7   1  19    19494.65    20188.80   1214.45 o 
  -5   1  19       10.44      519.79    178.17 o 
  -3   1  19    14029.91    14118.84    484.32 o 
  -1   1  19     6140.65     5766.50    640.26 o 
   1   1  19     1094.40     1231.18    313.23 o 
 -36   2  19    19068.60    17724.28   1835.68 o 
 -34   2  19     5209.00     4273.95    938.78 o 
 -32   2  19     7250.89     7324.22    439.35 o 
 -30   2  19    23293.32    23693.79   1027.09 o 
 -28   2  19        3.34      336.87    188.11 o 
 -26   2  19    49637.05    52454.46   3283.15 o 
 -24   2  19     8785.62     9011.42    615.64 o 
 -22   2  19    12657.49    13608.26   1065.58 o 
 -20   2  19    31071.12    34052.70   1463.99 o 
 -18   2  19     1768.45     2036.10    388.00 o 
 -16   2  19    26217.03    27407.33    991.80 o 
 -14   2  19    23237.42    22235.45    804.26 o 
 -12   2  19     3624.41     3563.82    415.12 o 
 -10   2  19    27698.74    27772.53   1141.85 o 
  -8   2  19     1496.73     1606.84    224.57 o 
  -6   2  19    18658.65    18101.72    770.81 o 
  -4   2  19    16361.61    16845.66    668.08 o 
  -2   2  19      515.75      332.29    147.71 o 
   0   2  19    12155.61    13485.09   1444.30 o 
 -37   3  19      620.83      898.61    279.06 o 
 -35   3  19      890.80     1211.93    289.44 o 
 -33   3  19     2783.63     2882.37    585.01 o 
 -31   3  19      150.32      867.99    385.07 o 
 -29   3  19      417.02      580.47    283.83 o 
 -27   3  19     2324.79     2206.94    807.36 o 
 -25   3  19      158.19      848.26    244.31 o 
 -23   3  19     1062.96     1309.86    327.61 o 
 -21   3  19      918.75     1234.22    304.41 o 
 -19   3  19     7656.21     8437.09    644.39 o 
 -17   3  19     5170.98     4019.85    442.56 o 
 -15   3  19      234.63      185.22    157.92 o 
 -13   3  19     1217.90     1188.66    235.79 o 
 -11   3  19       58.47      535.12    158.76 o 
  -9   3  19     1291.19     1423.58    287.59 o 
  -7   3  19     2205.55     2727.69    709.52 o 
  -5   3  19      142.34      245.96    135.78 o 
  -3   3  19     1137.55     1475.31    282.31 o 
  -1   3  19      967.60      609.65    481.89 o 
   1   3  19       38.93     -269.04    269.04 o 
 -36   4  19     3819.11     3099.62    422.39 o 
 -34   4  19     1536.06     1734.10    351.04 o 
 -32   4  19     5126.40     4289.82    529.43 o 
 -30   4  19    11639.94    10237.50   1278.91 o 
 -28   4  19     1569.48     1511.29    327.22 o 
 -26   4  19    12193.19    12222.25   1629.12 o 
 -24   4  19     5973.95     7293.32    834.95 o 
 -22   4  19     4180.81     3210.24    647.31 o 
 -20   4  19    18972.50    19986.38   1165.03 o 
 -18   4  19      184.16      380.49    186.63 o 
 -16   4  19    14394.92    13214.34   1006.57 o 
 -14   4  19     6204.60     6014.64    485.95 o 
 -12   4  19      527.49      537.05    178.73 o 
 -10   4  19    10302.74    10081.66   1129.94 o 
  -8   4  19     2481.63     2288.00    384.10 o 
  -6   4  19     4239.68     3815.59    616.33 o 
  -4   4  19     4142.60     3695.19    538.08 o 
  -2   4  19      368.60     1419.99    559.59 o 
   0   4  19     4285.62     4230.04    561.23 o 
 -35   5  19     4998.77     2954.38    635.25 o 
 -33   5  19    20911.16    19633.90   1587.74 o 
 -31   5  19      674.64     1207.77    639.69 o 
 -29   5  19    17264.68    16186.85    634.87 o 
 -27   5  19    16598.93    16335.11    525.70 o 
 -25   5  19     4707.42     4214.01    586.41 o 
 -23   5  19    43597.60    50044.28   1623.46 o 
 -21   5  19     9359.86     9533.32   1389.83 o 
 -19   5  19    15841.78    16214.03    858.91 o 
 -17   5  19    35157.89    36273.54   1533.10 o 
 -15   5  19      722.66      704.35    214.36 o 
 -13   5  19    31917.19    31442.85   1318.60 o 
 -11   5  19     9990.50    10724.52   1304.15 o 
  -9   5  19     7282.01     6830.21   1198.12 o 
  -7   5  19    18638.67    17243.25   1637.36 o 
  -5   5  19       18.39     1361.85    658.75 o 
  -3   5  19    10491.38    11452.87   1319.14 o 
  -1   5  19     5268.41     5641.73    698.34 o 
 -34   6  19     1375.60      794.43    426.13 o 
 -32   6  19     2547.45     2348.15    324.54 o 
 -30   6  19     5131.15     4512.89    404.08 o 
 -28   6  19        0.53      797.21    353.08 o 
 -26   6  19    11045.73    10422.94    981.54 o 
 -24   6  19     7472.24     8097.94    717.48 o 
 -22   6  19     3319.06     3462.41    518.51 o 
 -20   6  19    12262.97    10266.16   1434.23 o 
 -18   6  19     1091.05      628.04    343.43 o 
 -16   6  19     7873.43     6566.72   1178.46 o 
 -14   6  19     6786.72     7028.39    532.25 o 
 -12   6  19     1285.07     1152.87    273.86 o 
 -10   6  19     7141.07     6434.92    578.01 o 
  -8   6  19      596.61      510.17    371.26 o 
  -6   6  19     3435.64     3327.95    537.76 o 
  -4   6  19     2449.68     2278.38    494.95 o 
  -2   6  19      462.53     1076.37    488.13 o 
 -31   7  19      410.76      236.15    168.08 o 
 -29   7  19      297.97     1278.02    651.61 o 
 -27   7  19      292.49      569.33    296.50 o 
 -25   7  19      682.26      988.33    375.52 o 
 -23   7  19     2241.99     2596.94    435.34 o 
 -21   7  19      612.14      702.59    504.41 o 
 -19   7  19     1673.21     2036.64    423.04 o 
 -17   7  19     2780.99     2933.63    427.21 o 
 -15   7  19       16.40      322.26    214.86 o 
 -13   7  19     1704.92     1690.58    346.34 o 
 -11   7  19       90.56      106.05    148.74 o 
  -9   7  19     1429.02     1481.99    536.81 o 
  -7   7  19     2215.37     2669.35    506.42 o 
  -5   7  19       56.82      538.77    394.63 o 
  -3   7  19      918.74     1259.09    620.64 o 
 -30   8  19    10722.66    11059.61   2655.93 o 
 -28   8  19      120.48      286.99    224.78 o 
 -26   8  19    12182.15    12347.76   2171.90 o 
 -24   8  19     6716.43     7218.32    859.85 o 
 -22   8  19     7005.55     6262.36    604.33 o 
 -20   8  19    23476.91    24511.15    571.43 o 
 -18   8  19      622.66      722.37    243.88 o 
 -16   8  19    13144.36    14112.64    684.70 o 
 -14   8  19     8136.83     8251.88    362.61 o 
 -12   8  19     4259.68     4758.19    694.96 o 
 -10   8  19    16406.94    15458.75   1826.66 o 
  -8   8  19     1479.43     1232.40    513.71 o 
  -6   8  19     5124.06     5145.57    755.42 o 
 -27   9  19     4481.74     5502.15   1252.43 o 
 -25   9  19     1489.04     1775.80    275.46 o 
 -23   9  19    12688.59    12982.99   1076.81 o 
 -21   9  19     1512.57     2070.01    837.62 o 
 -19   9  19     6993.31     5763.67   1655.01 o 
 -17   9  19     6828.39     7813.56   1315.38 o 
 -15   9  19       92.66      264.81    299.59 o 
 -13   9  19     8909.71     9470.76   1366.55 o 
 -11   9  19     3023.40     4896.30    725.24 o 
  -9   9  19     2291.79     2432.29    462.76 o 
 -22  10  19       10.88      464.49    236.38 o 
 -20  10  19       71.15       37.99    129.67 o 
 -18  10  19       11.98      242.56    386.86 o 
 -16  10  19        0.32      469.47    379.56 o 
 -14  10  19       10.71      670.11    666.73 o 
 -36   0  20     1188.88     2519.98    507.00 o 
 -34   0  20    15731.65    15078.13   2400.00 o 
 -32   0  20    23852.21    25396.86   1465.02 o 
 -30   0  20     2884.93     2895.26    581.31 o 
 -28   0  20    33220.41    33023.25   2064.36 o 
 -26   0  20     5014.84     5849.72   1581.62 o 
 -24   0  20     9829.76    11212.43   1700.13 o 
 -22   0  20    26551.69    24197.55   1751.61 o 
 -20   0  20      658.20      700.40    233.94 o 
 -18   0  20    47702.52    49879.16   1106.34 o 
 -16   0  20    18113.85    17268.45   1419.09 o 
 -14   0  20    13059.69    16150.22   1339.54 o 
 -12   0  20    50684.37    55704.89   1149.20 o 
 -10   0  20       40.20     1268.66    531.21 o 
  -8   0  20    23366.37    23183.19   1593.04 o 
  -6   0  20     9518.72     9554.80    584.80 o 
  -4   0  20     2878.07     1818.89    375.76 o 
  -2   0  20    13022.62    13956.52   1368.72 o 
   0   0  20     1137.16      380.20    192.98 o 
 -37   1  20     3107.87     2912.50    383.73 o 
 -35   1  20     5103.46     4715.01    640.68 o 
 -33   1  20      396.24      569.23    319.54 o 
 -31   1  20    11879.16    10441.37    741.50 o 
 -29   1  20    14974.54    15720.63   1087.47 o 
 -27   1  20     1336.53     1314.66    370.97 o 
 -25   1  20    10592.09    10529.09    935.05 o 
 -23   1  20      141.27      -23.73    281.57 o 
 -21   1  20    13874.13    14304.56   1162.65 o 
 -19   1  20     6711.72     7596.65    560.54 o 
 -17   1  20      393.79      132.36    220.73 o 
 -15   1  20    10124.96     9572.62    719.17 o 
 -13   1  20     1373.64     1692.90    265.82 o 
 -11   1  20    15078.09    13049.46   1022.33 o 
  -9   1  20    10311.34     8987.29    829.35 o 
  -7   1  20       13.67      121.81    117.37 o 
  -5   1  20     6793.36     6550.98    675.53 o 
  -3   1  20     1672.77     2159.22    794.30 o 
  -1   1  20     1332.86     1763.50    512.55 o 
 -36   2  20      135.57      502.63    574.58 o 
 -34   2  20     1958.01     1572.96    312.05 o 
 -32   2  20      464.31      314.71    274.82 o 
 -30   2  20     2629.40     2189.47    418.29 o 
 -28   2  20     1960.60     1812.32    340.99 o 
 -26   2  20      100.57      290.02    176.83 o 
 -24   2  20     1737.39     1764.13    367.18 o 
 -22   2  20     4124.58     4886.30    564.59 o 
 -20   2  20        5.26      495.02    229.63 o 
 -18   2  20     1762.99     1967.74    596.72 o 
 -16   2  20      988.59      892.67    202.31 o 
 -14   2  20     2021.00     1606.31    275.76 o 
 -12   2  20     4425.26     4021.41    554.16 o 
 -10   2  20      357.92      255.00    163.78 o 
  -8   2  20     1085.78      837.75    311.22 o 
  -6   2  20      286.96      425.79    223.31 o 
  -4   2  20      800.23      333.95    195.57 o 
  -2   2  20     1578.59     1665.77    542.15 o 
   0   2  20       23.30      494.74    376.34 o 
 -35   3  20    15716.93    14479.40   2296.77 o 
 -33   3  20      162.17      560.04    240.34 o 
 -31   3  20    26632.76    27733.26    828.72 o 
 -29   3  20     7482.68     7415.50    601.30 o 
 -27   3  20    10620.29    11378.03   1605.89 o 
 -25   3  20    32951.98    34124.18   1512.71 o 
 -23   3  20     3012.70     2402.74    536.94 o 
 -21   3  20    22969.36    24422.45   1314.62 o 
 -19   3  20    17587.86    17773.11   1001.86 o 
 -17   3  20     7097.94     6710.90    694.53 o 
 -15   3  20    27902.99    28342.62   1263.78 o 
 -13   3  20     1641.44     1771.00    387.53 o 
 -11   3  20    12837.88    14669.07   1243.38 o 
  -9   3  20    18321.74    19567.45    857.84 o 
  -7   3  20      711.03     1100.58   1094.31 o 
  -5   3  20    15231.15    15300.91    602.60 o 
  -3   3  20     1867.60     2127.58    495.32 o 
  -1   3  20     4313.58     3109.44    458.16 o 
 -36   4  20       81.74      746.03    434.80 o 
 -34   4  20    11341.36     9606.56   1458.04 o 
 -32   4  20     8036.86     6439.41   1178.63 o 
 -30   4  20     2380.06     2368.99    430.46 o 
 -28   4  20    16766.31    18632.43    845.06 o 
 -26   4  20     4950.78     4408.17    526.30 o 
 -24   4  20    11210.39    10484.77   1286.86 o 
 -22   4  20    23281.47    24764.86   1174.97 o 
 -20   4  20      379.26      716.99    277.60 o 
 -18   4  20    21313.57    20760.89    914.80 o 
 -16   4  20     6162.80     6298.44    736.11 o 
 -14   4  20     5407.28     3899.21    447.12 o 
 -12   4  20    11233.36    11296.01   1009.34 o 
 -10   4  20      107.23       91.73    122.69 o 
  -8   4  20    10409.96    10498.53   1008.02 o 
  -6   4  20     5561.50     5259.69    553.57 o 
  -4   4  20      773.21     1868.47    651.09 o 
  -2   4  20     6845.27     6059.62    635.55 o 
 -35   5  20      149.70      361.02    202.66 o 
 -33   5  20       71.26       79.63    140.20 o 
 -31   5  20       56.79      402.86    402.48 o 
 -29   5  20       31.66      188.73    382.02 o 
 -27   5  20        8.05      447.34    230.17 o 
 -25   5  20       20.97      370.78    190.72 o 
 -23   5  20       13.98      327.58    267.80 o 
 -21   5  20        1.29      442.71    651.83 o 
 -19   5  20       53.71      223.80    177.95 o 
 -17   5  20       50.00      510.51    163.60 o 
 -15   5  20      326.34      478.65    239.58 o 
 -13   5  20      144.79      596.15    305.48 o 
 -11   5  20        8.74      613.40    362.44 o 
  -9   5  20       27.62      278.65    168.48 o 
  -7   5  20      219.59      394.36    462.18 o 
  -5   5  20       13.07      489.87    369.20 o 
  -3   5  20       25.98      889.04    469.42 o 
 -32   6  20     7149.07     7449.83    693.09 o 
 -30   6  20      483.02      511.01    260.94 o 
 -28   6  20    12234.21    11446.01   1326.19 o 
 -26   6  20     2200.93     2317.31    428.29 o 
 -24   6  20    12774.64    11717.53    618.29 o 
 -22   6  20    14629.32    14231.78    741.90 o 
 -20   6  20      410.55      363.03    368.70 o 
 -18   6  20    16920.65    17235.14    987.52 o 
 -16   6  20     5006.16     4640.58    531.80 o 
 -14   6  20     6099.81     5694.16    834.66 o 
 -12   6  20    12486.93    13202.14    684.81 o 
 -10   6  20       17.70     -161.21    383.58 o 
  -8   6  20    10342.94    12044.65   1397.58 o 
  -6   6  20     6332.44     5991.64    803.31 o 
  -4   6  20     1122.96     2818.94    642.73 o 
 -31   7  20    12770.74    11697.88   2129.69 o 
 -29   7  20     4610.81     4892.93   1234.36 o 
 -27   7  20     4169.23     4026.50   1023.54 o 
 -25   7  20    17397.23    15950.81   1296.23 o 
 -23   7  20      509.53     1283.88    375.44 o 
 -21   7  20    17637.41    19784.79    911.72 o 
 -19   7  20    12594.97    13572.95    540.22 o 
 -17   7  20     4339.56     3963.20    757.51 o 
 -15   7  20    20697.43    19906.23    720.78 o 
 -13   7  20     2770.48     3822.57    545.74 o 
 -11   7  20     8622.80     8771.10   1242.65 o 
  -9   7  20    10497.04    11304.77   1293.71 o 
  -7   7  20      768.51      501.50    382.36 o 
 -28   8  20     1797.11     1670.51    279.50 o 
 -26   8  20      196.20      984.11    635.02 o 
 -24   8  20     1494.14     1767.54    771.97 o 
 -22   8  20     1136.77      859.29    350.62 o 
 -20   8  20       10.06      400.55    289.49 o 
 -18   8  20     2045.20     1998.81    662.29 o 
 -16   8  20      795.29      404.47    653.89 o 
 -14   8  20      545.79       60.04    321.53 o 
 -12   8  20     1238.07     1097.14    476.66 o 
 -10   8  20      109.15      902.84    508.00 o 
  -8   8  20      357.92      387.97    353.56 o 
 -25   9  20     4141.40     3790.60    344.42 o 
 -23   9  20      105.21      291.70    202.28 o 
 -21   9  20     3393.32     2865.68    467.14 o 
 -19   9  20     2165.69     1764.05    348.09 o 
 -17   9  20      831.05     1438.65    592.68 o 
 -15   9  20     6107.81     8665.23   1447.37 o 
 -13   9  20      305.21     1529.93    559.27 o 
 -11   9  20     3020.98     2512.90    523.86 o 
 -37   1  21     8811.82     6515.37   1454.24 o 
 -35   1  21     2072.50     1521.79    277.15 o 
 -33   1  21    14007.75    14780.77   1565.68 o 
 -31   1  21     1384.73     1503.55    327.08 o 
 -29   1  21    10162.71     8448.43    959.39 o 
 -27   1  21    17211.22    16362.33    809.98 o 
 -25   1  21      311.51      312.31    261.48 o 
 -23   1  21    16224.32    17217.69    970.55 o 
 -21   1  21     6803.90     6819.52   1075.81 o 
 -19   1  21     7481.98     7490.21   1053.90 o 
 -17   1  21    26540.97    25461.88   1366.52 o 
 -15   1  21      118.12      746.65    270.16 o 
 -13   1  21    18863.79    19009.87    926.44 o 
 -11   1  21     7560.92     7539.72    670.14 o 
  -9   1  21     2825.21     2915.02    859.74 o 
  -7   1  21    11140.55    11432.01    440.24 o 
  -5   1  21      389.90      909.07    291.54 o 
  -3   1  21     6100.39     7960.49    812.40 o 
 -36   2  21    15371.68    14377.47   1722.31 o 
 -34   2  21     8397.72     8177.72   1159.93 o 
 -32   2  21     3276.57     3169.29    460.33 o 
 -30   2  21    17214.54    15673.35    611.82 o 
 -28   2  21      373.18      465.71    269.18 o 
 -26   2  21    27509.06    28498.36   1307.65 o 
 -24   2  21    15845.04    15933.78    950.13 o 
 -22   2  21     6569.17     5628.00    829.17 o 
 -20   2  21    35582.94    36177.83   1896.61 o 
 -18   2  21     2868.38     3552.29    595.80 o 
 -16   2  21    20756.99    21625.33   1001.43 o 
 -14   2  21    19507.47    19830.07   1499.17 o 
 -12   2  21      882.06      708.19    223.66 o 
 -10   2  21    20096.76    21955.57    944.48 o 
  -8   2  21     4965.04     5793.24    358.17 o 
  -6   2  21     5686.76     5914.19    590.43 o 
  -4   2  21     9203.65     7697.74   1743.63 o 
 -35   3  21       73.83      571.66    217.26 o 
 -33   3  21     2821.05     2277.70    349.30 o 
 -31   3  21      473.94      733.56    339.53 o 
 -29   3  21     1006.06     1119.38    594.26 o 
 -27   3  21     1746.46     2504.40    672.84 o 
 -25   3  21      341.53      458.66    280.73 o 
 -23   3  21     4048.71     3767.44    698.20 o 
 -21   3  21      358.24      709.73    471.21 o 
 -19   3  21      476.59      378.37    205.14 o 
 -17   3  21      974.48      643.10    235.16 o 
 -15   3  21      296.96       66.04    136.29 o 
 -13   3  21     7393.23     6282.00    430.40 o 
 -11   3  21     2363.67     1828.05    297.73 o 
  -9   3  21       94.98      313.93    364.63 o 
  -7   3  21      890.02      764.27    327.95 o 
  -5   3  21      348.69      646.38    467.94 o 
  -3   3  21      284.81      548.44    414.66 o 
 -34   4  21     1684.97     2096.74    382.34 o 
 -32   4  21     3647.95     2695.91    540.53 o 
 -30   4  21     7800.30     7385.85    921.42 o 
 -28   4  21      679.15      610.09    505.18 o 
 -26   4  21     6482.35     5971.79    537.79 o 
 -24   4  21     6185.60     5110.63    991.45 o 
 -22   4  21     2140.30     2018.73    378.16 o 
 -20   4  21    11764.52    11395.45   1236.93 o 
 -18   4  21     2587.72     2665.61    498.54 o 
 -16   4  21     4503.07     3956.36    411.00 o 
 -14   4  21     8211.81     8526.11    581.75 o 
 -12   4  21       66.54       79.94    117.69 o 
 -10   4  21     5134.84     4567.82    435.91 o 
  -8   4  21      370.70      271.26    311.91 o 
  -6   4  21     2376.41     1743.20    486.17 o 
  -4   4  21     2265.57     2705.98    483.27 o 
 -33   5  21    17500.92    14750.22   1676.97 o 
 -31   5  21     3953.19     4513.01    428.80 o 
 -29   5  21    10896.22    10046.98    997.58 o 
 -27   5  21    22359.28    25660.98   2264.18 o 
 -25   5  21      410.37      904.82    312.92 o 
 -23   5  21    27111.72    29280.27   1223.68 o 
 -21   5  21     9080.22    10145.04    638.08 o 
 -19   5  21     8335.07     7195.31    831.01 o 
 -17   5  21    24132.19    26366.54   1096.98 o 
 -15   5  21      150.19     1118.49    619.32 o 
 -13   5  21    13320.00    14137.68    937.96 o 
 -11   5  21     7870.34     7609.12    910.77 o 
  -9   5  21     2253.80     2928.77    565.46 o 
  -7   5  21    11567.05    11547.43   1712.07 o 
  -5   5  21      701.04      798.71    403.77 o 
 -32   6  21     1530.57     1284.52    412.54 o 
 -30   6  21     5143.72     3880.21    517.18 o 
 -28   6  21       74.89     1113.53    321.58 o 
 -26   6  21     6309.65     5820.61    868.96 o 
 -24   6  21     6619.04     6976.07   1751.71 o 
 -22   6  21      805.37      693.91    262.02 o 
 -20   6  21     8314.31     7119.54    988.12 o 
 -18   6  21     1077.70      518.29    268.06 o 
 -16   6  21     2283.42     1493.25    314.29 o 
 -14   6  21     3388.30     3915.59    394.62 o 
 -12   6  21       16.75       40.44    343.99 o 
 -10   6  21     4771.31     5065.07    862.30 o 
  -8   6  21     1518.31     1903.31    495.90 o 
 -29   7  21      516.34      941.58    246.67 o 
 -27   7  21      544.20      572.28    351.18 o 
 -25   7  21       94.19      303.11    225.04 o 
 -23   7  21     2777.66     2313.03    289.63 o 
 -21   7  21      474.48      390.38    215.62 o 
 -19   7  21     1411.19     1679.41    522.70 o 
 -17   7  21      812.22      759.85    640.46 o 
 -15   7  21       41.32     -112.95    350.81 o 
 -11   7  21      676.91     -140.86    347.80 o 
  -9   7  21      238.82      825.14    509.01 o 
 -26   8  21     8661.55     8696.50   2876.58 o 
 -24   8  21     6803.93     7451.62   1395.04 o 
 -22   8  21     1968.67     1792.67    379.32 o 
 -20   8  21    14217.05    14394.70   1615.34 o 
 -18   8  21      963.41     1539.57    245.88 o 
 -16   8  21     9025.41    10141.13   1565.45 o 
 -14   8  21     9306.36    10513.83   1598.96 o 
 -12   8  21      601.75      509.38    369.62 o 
 -21   9  21     2317.84     2647.79    531.10 o 
 -19   9  21     4138.16     3441.27    617.84 o 
 -36   0  22     2648.95     2566.71    584.27 o 
 -34   0  22     2985.52     3803.60    507.05 o 
 -32   0  22    15411.37    15741.16   1808.90 o 
 -30   0  22      693.79      747.50    396.85 o 
 -28   0  22    28157.18    31042.62   1751.24 o 
 -26   0  22     8848.97     7983.22   1798.07 o 
 -24   0  22     8031.55     7840.24    759.97 o 
 -22   0  22    20916.66    17564.29   1861.34 o 
 -20   0  22       17.83     1531.20   1086.99 o 
 -18   0  22    25137.37    23794.15   1520.26 o 
 -16   0  22    14716.57    15577.84    795.59 o 
 -14   0  22     3397.85     3169.69    688.45 o 
 -12   0  22    21625.41    21382.05    806.64 o 
 -10   0  22      613.85     1171.83    459.38 o 
  -8   0  22    13533.66    14645.71   1475.96 o 
  -6   0  22     9871.29     8873.85   1776.87 o 
 -35   1  22     3216.28     3105.26    513.98 o 
 -33   1  22     1434.76     1329.06    302.15 o 
 -31   1  22     4870.25     4433.71    425.97 o 
 -29   1  22     5448.74     5622.15    484.33 o 
 -27   1  22      364.14      646.14    241.02 o 
 -25   1  22     7527.44     7493.61    702.04 o 
 -23   1  22      549.96      772.17    281.92 o 
 -21   1  22     6353.06     6409.96    779.96 o 
 -19   1  22     5677.60     5882.97    882.81 o 
 -17   1  22      240.81      294.54    217.52 o 
 -15   1  22     8317.41    10026.77    630.14 o 
 -13   1  22     1353.12      689.55    335.72 o 
 -11   1  22     4524.39     4727.68    503.30 o 
  -9   1  22     5959.48     6693.12    644.79 o 
  -7   1  22       22.62       85.29    100.40 o 
  -5   1  22     3574.04     2753.03    534.70 o 
 -36   2  22      305.86      600.87    205.17 o 
 -34   2  22     2707.30     2025.09    367.93 o 
 -32   2  22      454.07      893.42    290.04 o 
 -30   2  22     1132.35     1404.44    284.87 o 
 -28   2  22     3544.82     3585.91    437.07 o 
 -26   2  22     2592.42     2103.89    369.60 o 
 -24   2  22      792.12      686.37    244.00 o 
 -22   2  22     5646.45     5745.63    564.66 o 
 -20   2  22      162.72      581.16    291.50 o 
 -18   2  22     2507.76     3733.53    807.12 o 
 -16   2  22      600.13      386.87    220.89 o 
 -14   2  22      754.56     1351.60    362.71 o 
 -12   2  22     1840.03     1882.20    338.26 o 
 -10   2  22      240.82      579.07    240.66 o 
  -8   2  22      606.16     1019.61    390.05 o 
  -6   2  22      284.91     1103.06    423.86 o 
 -35   3  22    15631.38    10018.27   1863.78 o 
 -33   3  22       68.42      379.00    132.32 o 
 -31   3  22    19799.44    20657.83   1487.43 o 
 -29   3  22    11909.10    12082.39    609.42 o 
 -27   3  22     3717.92     3260.81    410.18 o 
 -25   3  22    28515.00    26369.84   1079.47 o 
 -23   3  22     5844.67     5186.78    655.21 o 
 -21   3  22    15321.92    15678.28   1165.30 o 
 -19   3  22    18603.44    19022.89   1863.32 o 
 -17   3  22     1132.69      864.16    238.71 o 
 -15   3  22    17143.47    17628.04    651.24 o 
 -13   3  22     3230.76     3418.82    373.27 o 
 -11   3  22     7812.16     7667.94   1263.43 o 
  -9   3  22    10518.38    10852.90   1273.63 o 
  -7   3  22       26.97      445.79    450.65 o 
 -34   4  22     6399.82     5044.75    890.42 o 
 -32   4  22    12218.58    10196.89   1776.18 o 
 -30   4  22      583.89      931.93    347.71 o 
 -28   4  22    15129.62    13886.09   1216.29 o 
 -26   4  22     2919.78     2783.81    445.09 o 
 -24   4  22     6709.25     7653.86    973.54 o 
 -22   4  22    18863.27    17344.78    832.49 o 
 -20   4  22      447.56     1299.58    584.70 o 
 -18   4  22    12512.03    11990.57    528.22 o 
 -16   4  22     5922.96     5969.94    364.13 o 
 -14   4  22     2611.72     2247.33    387.27 o 
 -12   4  22     9628.73     8693.66    973.89 o 
 -10   4  22      509.36      315.08    327.34 o 
  -8   4  22     3854.82     1943.11   1049.31 o 
 -33   5  22        6.89      526.50    180.16 o 
 -31   5  22        8.93      522.00    247.61 o 
 -29   5  22       12.09      657.51    261.84 o 
 -27   5  22        3.95       70.61    167.53 o 
 -25   5  22        0.20      273.79    174.14 o 
 -23   5  22       45.65       74.30    180.63 o 
 -21   5  22       64.82      330.40    404.01 o 
 -19   5  22        3.02      366.90    129.15 o 
 -17   5  22       22.19      342.07    234.56 o 
 -15   5  22      137.42      390.82    198.66 o 
 -13   5  22       16.71      113.26    107.38 o 
 -11   5  22        0.48      740.68    555.47 o 
  -9   5  22       55.38      956.60    564.82 o 
 -30   6  22       36.69      559.94    205.35 o 
 -28   6  22    10690.43     8384.90   1231.24 o 
 -26   6  22     3059.76     2603.76    373.60 o 
 -24   6  22     5674.79     5784.83   1140.30 o 
 -22   6  22    13172.90    13391.27   1720.48 o 
 -20   6  22       86.58      595.23    251.47 o 
 -18   6  22    10288.63     9903.33   1067.81 o 
 -16   6  22     4599.63     4260.73    517.11 o 
 -14   6  22     1387.53     1210.31    506.15 o 
 -12   6  22     6828.03     8178.95   1384.04 o 
 -10   6  22      489.70      700.51    378.03 o 
 -29   7  22     9366.79     6713.87   1794.05 o 
 -27   7  22     1264.61      611.67    417.30 o 
 -25   7  22    16306.18    16710.56   1643.79 o 
 -23   7  22     1328.53      967.17    361.54 o 
 -21   7  22     8525.73     7696.47   1422.55 o 
 -19   7  22     9780.28     9667.64   1934.39 o 
 -17   7  22      307.71      872.08    462.86 o 
 -15   7  22    10739.57    10663.67   1627.34 o 
 -13   7  22     3619.15     3711.58    626.67 o 
 -24   8  22       18.77      289.93    180.71 o 
 -22   8  22      720.41     1418.56    552.19 o 
 -20   8  22      215.94     1398.21    642.15 o 
 -18   8  22     1242.06     1253.38    358.10 o 
 -35   1  23      218.97     1030.12    338.54 o 
 -33   1  23    14060.73    12870.94   1537.63 o 
 -31   1  23     5803.55     5153.86    722.88 o 
 -29   1  23     4392.48     4771.25    519.19 o 
 -27   1  23    17056.07    17121.49    678.78 o 
 -25   1  23      273.38      505.63    216.42 o 
 -23   1  23    12536.12    12428.96   1067.86 o 
 -21   1  23     4866.39     5380.71    542.47 o 
 -19   1  23     3641.70     2712.92    503.30 o 
 -17   1  23    16665.98    18415.88   1883.43 o 
 -15   1  23      950.34     1013.86    327.03 o 
 -13   1  23     9318.08    10104.31   1331.93 o 
 -11   1  23     7339.24     7378.62   1614.90 o 
  -9   1  23      569.52      678.77    270.56 o 
 -34   2  23    10155.05     9055.71   1400.43 o 
 -32   2  23     1404.68      988.23    268.56 o 
 -30   2  23    17383.16    16651.73   1458.18 o 
 -28   2  23     1974.57     2036.53    353.03 o 
 -26   2  23    13625.29    12051.98    605.28 o 
 -24   2  23    15513.10    14972.01    666.56 o 
 -22   2  23     1384.76     1515.91    332.61 o 
 -20   2  23    22736.41    23315.12    536.11 o 
 -18   2  23     6228.06     6214.07    836.00 o 
 -16   2  23     9178.96     9526.93   1065.06 o 
 -14   2  23    15588.67    15756.08   1152.10 o 
 -12   2  23       29.36      127.52    122.28 o 
 -10   2  23     9357.66     8609.09   2531.98 o 
  -8   2  23     4613.28     6001.10    850.20 o 
 -33   3  23     1739.05     1793.69    317.72 o 
 -31   3  23      423.57      517.65    269.53 o 
 -29   3  23     1054.92     1319.94    383.84 o 
 -27   3  23     2042.09     2562.21    373.48 o 
 -25   3  23        2.81      265.97    291.95 o 
 -23   3  23     2047.84     2093.39    307.77 o 
 -21   3  23     1143.95     1750.93    490.19 o 
 -19   3  23      163.39      594.92    268.11 o 
 -17   3  23     2498.99     2893.58    719.88 o 
 -15   3  23       16.87       76.39    200.85 o 
 -13   3  23     1276.49     1000.73    342.96 o 
 -11   3  23     1118.79     1362.11    746.23 o 
  -9   3  23       49.32      449.44    458.37 o 
 -32   4  23     1309.45     1844.42    338.45 o 
 -30   4  23     6213.50     5042.51    722.27 o 
 -28   4  23     1256.30     1344.29    398.35 o 
 -26   4  23     4351.87     4076.36    389.05 o 
 -24   4  23     5332.67     4728.42    564.39 o 
 -22   4  23      274.26      336.78    213.67 o 
 -20   4  23     6803.16     7055.11    980.51 o 
 -18   4  23      822.01      397.00    380.12 o 
 -16   4  23     2719.97     2010.34    290.58 o 
 -14   4  23     3672.53     3847.25    831.27 o 
 -12   4  23       12.37       67.39    323.64 o 
 -10   4  23     3346.37     3577.22    547.75 o 
 -31   5  23     4467.85     4272.13    622.91 o 
 -29   5  23     6237.81     5328.03   1236.84 o 
 -27   5  23    17343.05    16335.04   2219.18 o 
 -25   5  23       30.91      422.31    187.80 o 
 -23   5  23    15631.84    16768.78   2096.52 o 
 -21   5  23     9647.49     9890.43   1014.69 o 
 -19   5  23     2750.99     2613.64    409.98 o 
 -17   5  23    11116.19    11312.89   1522.11 o 
 -15   5  23      432.10      411.32    145.97 o 
 -13   5  23     9040.75     8861.75   1418.88 o 
 -11   5  23     8470.57     8068.90    932.12 o 
 -28   6  23     1054.15      944.07    246.89 o 
 -26   6  23     4499.98     3987.13    478.29 o 
 -24   6  23     5964.26     5858.74    934.79 o 
 -22   6  23       94.49      418.18    325.97 o 
 -20   6  23     3587.74     2967.10    393.47 o 
 -18   6  23      648.71      950.73    335.48 o 
 -16   6  23     1471.17     1123.83    386.06 o 
 -14   6  23     3862.51     4111.33    632.59 o 
 -25   7  23       81.88      168.65    333.74 o 
 -23   7  23     2436.24     1872.13    729.07 o 
 -21   7  23      151.03      474.10    167.84 o 
 -19   7  23      588.58      769.17    604.99 o 
 -34   0  24     2227.22     1415.28    530.94 o 
 -32   0  24    13825.86    11896.28   2348.25 o 
 -30   0  24      183.87      361.33    294.25 o 
 -28   0  24    22456.02    20383.91   2242.80 o 
 -26   0  24     9160.86     8319.17   1332.19 o 
 -24   0  24     3635.22     4379.73    546.11 o 
 -22   0  24    17077.56    15611.56   1849.76 o 
 -20   0  24      331.51     1253.65    472.85 o 
 -18   0  24    18904.71    20161.02   1959.81 o 
 -16   0  24    20550.12    22389.18   2160.61 o 
 -14   0  24      284.35      396.37    238.54 o 
 -12   0  24    10981.48    11117.29   1606.36 o 
 -33   1  24      333.74      638.73    187.87 o 
 -31   1  24     5547.55     4587.69    605.22 o 
 -29   1  24     6962.94     6361.15    927.33 o 
 -27   1  24      127.72      443.71    219.12 o 
 -25   1  24     5127.65     4154.13    754.92 o 
 -23   1  24      256.31      571.33    416.75 o 
 -21   1  24     4461.48     4143.23   1013.42 o 
 -19   1  24     5853.71     6484.19    853.63 o 
 -17   1  24       16.76      270.15    210.39 o 
 -15   1  24     4719.19     4780.42    493.81 o 
 -13   1  24     2243.32     1690.73    275.86 o 
 -11   1  24      470.24      919.09    340.63 o 
 -32   2  24     1553.76     1775.96    353.77 o 
 -30   2  24        0.89     1048.75    559.06 o 
 -28   2  24     1768.48     1542.91    321.81 o 
 -26   2  24      836.43     1081.62    327.00 o 
 -24   2  24      300.47      123.29    177.87 o 
 -22   2  24     3074.18     3145.15    463.13 o 
 -20   2  24      689.61      418.78    265.72 o 
 -18   2  24     1433.75     1401.19    237.05 o 
 -16   2  24     1420.58     1316.85    287.69 o 
 -14   2  24       69.03      -96.30    188.27 o 
 -12   2  24     1064.60     1157.95    293.70 o 
 -31   3  24     9086.63     7265.43   1179.79 o 
 -29   3  24    10915.63    11816.44   1357.19 o 
 -27   3  24      945.34      580.87    478.67 o 
 -25   3  24    19531.90    19242.77   1708.95 o 
 -23   3  24     6376.21     5743.32    639.35 o 
 -21   3  24     7285.22     7642.26    739.50 o 
 -19   3  24    14050.37    13103.91   1592.22 o 
 -17   3  24       50.97      144.12    223.64 o 
 -15   3  24     9550.34    10492.43   2167.38 o 
 -13   3  24     4882.64     4867.44    588.61 o 
 -30   4  24      126.49      764.90    299.78 o 
 -28   4  24    11087.79    11372.13   1159.68 o 
 -26   4  24     5431.15     4854.54    428.97 o 
 -24   4  24     2543.68     1853.99    306.79 o 
 -22   4  24    12957.67    13399.89   1985.44 o 
 -20   4  24     1105.38     1976.22    605.02 o 
 -18   4  24     6749.84     5963.34    890.18 o 
 -16   4  24     6088.25     5136.66    568.40 o 
 -14   4  24      454.17      893.01    374.17 o 
 -29   5  24        0.78     1072.86    385.83 o 
 -27   5  24        5.08       60.16    182.44 o 
 -25   5  24      138.84       52.66    232.57 o 
 -23   5  24       69.45       30.40    215.18 o 
 -21   5  24       20.91      106.46    126.15 o 
 -19   5  24       82.24      472.20    202.57 o 
 -17   5  24        3.49      100.59    333.37 o 
 -24   6  24     3676.85     2630.69    362.05 o 
 -22   6  24     8218.93     6629.50   1219.53 o 
 -20   6  24      434.17      647.08    319.01 o 
 -31   1  25     5039.27     4364.69    810.00 o 
 -29   1  25     1841.65     1694.18    271.37 o 
 -27   1  25    10736.74    10229.86   1056.98 o 
 -25   1  25     1239.38     1115.08    259.44 o 
 -23   1  25     5664.93     5195.92    821.79 o 
 -21   1  25     9133.03     9577.49    993.28 o 
 -19   1  25      188.80     1278.67    549.31 o 
 -17   1  25    10626.90    10806.99   1117.88 o 
 -15   1  25      647.00     1047.43    292.84 o 
 -30   2  25    13140.12    10897.29   1746.54 o 
 -28   2  25     3861.70     2969.87    404.72 o 
 -26   2  25     7210.70     6654.30    561.52 o 
 -24   2  25    14437.11    13721.37   2462.32 o 
 -22   2  25      111.46      441.89    295.71 o 
 -20   2  25    11997.95    11674.67   1185.19 o 
 -18   2  25     5250.20     5681.74    584.83 o 
 -16   2  25     1597.93     1099.70    189.10 o 
 -29   3  25      634.83      521.16    227.94 o 
 -27   3  25     1283.98     1116.17    298.95 o 
 -25   3  25        9.85      219.73    137.06 o 
 -23   3  25      786.06     2119.91    644.11 o 
 -21   3  25      897.91      904.48    237.57 o 
 -19   3  25       40.60      258.38    189.77 o 
 -17   3  25     1044.20      867.96    232.96 o 
 -26   4  25     2549.49     2574.65    745.20 o 
 -24   4  25     4770.84     4373.17    460.68 o 
 -22   4  25       14.21       82.27    169.39 o 
 -20   4  25     3327.26     2450.31    501.37 o 
 -28   0  26     9590.75     6877.83   1269.98 o 
 -26   0  26    10150.72     8508.56   1271.41 o 
 -24   0  26      297.76      557.32    412.33 o 
 -22   0  26    13791.07    11951.62   2619.72 o 
 -20   0  26     2740.30     2980.52    510.28 o 
 -27   1  26       11.50      757.19    328.61 o 
 -25   1  26     4652.75     3554.92    726.24 o 
 -23   1  26     1597.21     1538.08    388.81 o 
 -21   1  26     1140.64     1163.22    259.01 o 
 -24   2  26       52.13      768.39    280.61 o 
                                                 
